# Supplementary material for: The mechanism of high contents of oil and oleic acid revealed by transcriptomic and lipidomic analysis during embryogenesis in Carya cathayensis Sarg
Source: BMC Genomics. 2016 Feb 16;17:113. doi: 10.1186/s12864-016-2434-7 (PMC4755018; doi:10.1186/s12864-016-2434-7)
Supplement: Additional file 1: — Gene transcription in lipid synthesis. (XLSX 55 kb) [file 12864_2016_2434_MOESM1_ESM.xlsx]

## Sheet: sheet1
Supplemental Table 1 Gene transcription in lipid biosynthesis
	Enzyme		subcellular localization	ID	S1	S2	S3	S4	S5	T1	T2	T3	T4	T5	S2/S1	S3/S2	S4/S3	S5/S4	T2/T1	T3/T2	T4/T3	T5/T4	Secondary Metabolites Biosynthesis(AraCyc)	Embryo_And_Seed_development	AraLip_Lipid_pathway	AraLip_Lipid_Family	Transcription_Factor(PlantTFDB)	chr	start	stop	nr_bestmatch	similarity	E-value	Arabidopsis_homology	Arabidopsis_genename	Arabidopsis_description	KEGGpathway	GO	Pfam	Genefamily	Function in root hair development	ROS faimily	Auxin_response	Gibberellin_responce	polyamine	ethylene	cytokinin	abscisic acid	starch
ACC	BC	BC-1	Pla	Unigene000862	1.14	0	0	1.38	0	7.55	1.32	1.57	2.37	0											Fatty Acid Synthesis	Biotin Carboxylase; subunit of Heteromeric ACCase		Unigene000862	1	347	gi|380853844|gb|AFE88229.1|_acetyl-CoA_carboxylase_[Nicotiana_tabacum]	96.52	1e-70	AT5G35360	CAC2	acetyl Co-enzyme a carboxylase biotin carboxylase subunit [Source:TAIR_LOCUS;Acc:AT5G35360]	ko00061 Fatty acid biosynthesis; ko00253 Tetracycline biosynthesis; ko00620 Pyruvate metabolism; ko00640 Propanoate metabolism; ko00720 Carbon fixation pathways in prokaryotes; ko01100 Metabolic pathways; ko01110 Biosynthesis of secondary metabolites; ko01120 Microbial metabolism in diverse environments; ;	GO:0008152|GO:0003824|	PF00289 (Carbamoyl-phosphate synthase L chain, N-terminal domain);	SSF52440;
		BC-2	Pla	Unigene066041	90.66	203.12	265.36	203.98	69.67	88.5	95.82	100.23	147.01	110.18	1.16371			-1.54968							Fatty Acid Synthesis	Biotin Carboxylase; subunit of Heteromeric ACCase		Unigene066041	1	2515	gi|224087339|ref|XP_002308127.1|_predicted_protein_[Populus_trichocarpa]	90.8	0	AT5G35360	CAC2	acetyl Co-enzyme a carboxylase biotin carboxylase subunit [Source:TAIR_LOCUS;Acc:AT5G35360]	ko00061 Fatty acid biosynthesis; ko00253 Tetracycline biosynthesis; ko00620 Pyruvate metabolism; ko00640 Propanoate metabolism; ko00720 Carbon fixation pathways in prokaryotes; ko01100 Metabolic pathways; ko01110 Biosynthesis of secondary metabolites; ko01120 Microbial metabolism in diverse environments; ;	GO:0016874|GO:0005524|GO:0008152|GO:0003824|	PF02785 (Biotin carboxylase C-terminal domain);PF02786 (Carbamoyl-phosphate synthase L chain, ATP binding domain);PF00289 (Carbamoyl-phosphate synthase L chain, N-terminal domain);	SSF52440;SSF51246;SSF56059;
	α-CT	α-CT-1	Pla	Unigene045888	1.41	0.43	0.4	0.4	0.21	0.86	0.65	0.32	0.64	0.37											Fatty Acid Synthesis	Carboxyltransferase alpha Subunit of Heteromeric ACCase		Unigene045888	1	3480	gi|462416019|gb|EMJ20756.1|_hypothetical_protein_PRUPE_ppa001950mg_[Prunus_persica]	80.72	3e-162	AT2G38040	CAC3	acetyl Co-enzyme a carboxylase carboxyltransferase alpha subunit [Source:TAIR_LOCUS;Acc:AT2G38040]	ko00061 Fatty acid biosynthesis; ko00253 Tetracycline biosynthesis; ko00620 Pyruvate metabolism; ko00640 Propanoate metabolism; ko00720 Carbon fixation pathways in prokaryotes; ko01100 Metabolic pathways; ko01110 Biosynthesis of secondary metabolites; ko01120 Microbial metabolism in diverse environments; ;	GO:0009317|GO:0006633|GO:0003989|	PF03255 (Acetyl co-enzyme A carboxylase carboxyltransferase alpha subunit);	SSF52096;SSF52096;
		α-CT-2	Pla	Unigene055183	8.55	21.72	39.76	40.26	4.05	9.98	15.78	45.35	21.76	25.4	1.34401			-3.31015		1.46583	-1.02607				Fatty Acid Synthesis	Carboxyltransferase alpha Subunit of Heteromeric ACCase		Unigene055183	1	3047	gi|462403992|gb|EMJ09549.1|_hypothetical_protein_PRUPE_ppa001799mg_[Prunus_persica]	76.07	0	AT2G38040	CAC3	acetyl Co-enzyme a carboxylase carboxyltransferase alpha subunit [Source:TAIR_LOCUS;Acc:AT2G38040]	ko00061 Fatty acid biosynthesis; ko00253 Tetracycline biosynthesis; ko00620 Pyruvate metabolism; ko00640 Propanoate metabolism; ko00720 Carbon fixation pathways in prokaryotes; ko01100 Metabolic pathways; ko01110 Biosynthesis of secondary metabolites; ko01120 Microbial metabolism in diverse environments; ;	GO:0009317|GO:0006633|GO:0003989|	PF03255 (Acetyl co-enzyme A carboxylase carboxyltransferase alpha subunit);	SSF52096;
		α-CT-3	Pla	Unigene055185	9.26	22.69	38.24	39.94	3.26	9.92	15.68	47.71	22.12	27.32	1.29205			-3.61083		1.5461	-1.07508				Fatty Acid Synthesis	Carboxyltransferase alpha Subunit of Heteromeric ACCase		Unigene055185	1	3346	gi|462403992|gb|EMJ09549.1|_hypothetical_protein_PRUPE_ppa001799mg_[Prunus_persica]	76.07	0	AT2G38040	CAC3	acetyl Co-enzyme a carboxylase carboxyltransferase alpha subunit [Source:TAIR_LOCUS;Acc:AT2G38040]	ko00061 Fatty acid biosynthesis; ko00253 Tetracycline biosynthesis; ko00620 Pyruvate metabolism; ko00640 Propanoate metabolism; ko00720 Carbon fixation pathways in prokaryotes; ko01100 Metabolic pathways; ko01110 Biosynthesis of secondary metabolites; ko01120 Microbial metabolism in diverse environments; ;
		α-CT-4	Pla	Unigene055186	8.77	24.41	49.11	46.98	4.23	13.47	19.17	56.67	24.67	37.21	1.47577	1.00825		-3.47022		1.51561	-1.16774				Fatty Acid Synthesis	Carboxyltransferase alpha Subunit of Heteromeric ACCase		Unigene055186	1	3580	gi|462403992|gb|EMJ09549.1|_hypothetical_protein_PRUPE_ppa001799mg_[Prunus_persica]	75.78	0	AT2G38040	CAC3	acetyl Co-enzyme a carboxylase carboxyltransferase alpha subunit [Source:TAIR_LOCUS;Acc:AT2G38040]	ko00061 Fatty acid biosynthesis; ko00253 Tetracycline biosynthesis; ko00620 Pyruvate metabolism; ko00640 Propanoate metabolism; ko00720 Carbon fixation pathways in prokaryotes; ko01100 Metabolic pathways; ko01110 Biosynthesis of secondary metabolites; ko01120 Microbial metabolism in diverse environments; ;	GO:0009317|GO:0006633|GO:0003989|	PF03255 (Acetyl co-enzyme A carboxylase carboxyltransferase alpha subunit);	SSF52096;
	BCCP	BCCP-1	Pla	Unigene053221	2.65	3.14	5.39	4.83	2.87	1.64	1.99	4.32	1.78	1.55										Embryo Defective	Fatty Acid Synthesis	Biotin Carboxyl Carrier Protein; subunit of Heteromeric ACCase		Unigene053221	1	1781	gi|307566894|gb|ADN52613.1|_acetyl-CoA_carboxylase_BCCP_subunit_[Jatropha_curcas]	69.5	2e-80	AT5G16390	CAC1	chloroplastic acetylcoenzyme A carboxylase 1 [Source:TAIR_LOCUS;Acc:AT5G16390]	ko00061 Fatty acid biosynthesis; ko00253 Tetracycline biosynthesis; ko00620 Pyruvate metabolism; ko00640 Propanoate metabolism; ko00720 Carbon fixation pathways in prokaryotes; ko01100 Metabolic pathways; ko01110 Biosynthesis of secondary metabolites; ko01120 Microbial metabolism in diverse environments; ;		PF00364 (Biotin-requiring enzyme);	SSF51230;
		BCCP-2	Pla	Unigene053222	2.76	4.08	7.98	6.65	2.58	1.9	1.94	6.3	1.55	2.19										Embryo Defective	Fatty Acid Synthesis	Biotin Carboxyl Carrier Protein; subunit of Heteromeric ACCase		Unigene053222	1	1645	gi|307566894|gb|ADN52613.1|_acetyl-CoA_carboxylase_BCCP_subunit_[Jatropha_curcas]	69.5	8e-81	AT5G16390	CAC1	chloroplastic acetylcoenzyme A carboxylase 1 [Source:TAIR_LOCUS;Acc:AT5G16390]	ko00061 Fatty acid biosynthesis; ko00253 Tetracycline biosynthesis; ko00620 Pyruvate metabolism; ko00640 Propanoate metabolism; ko00720 Carbon fixation pathways in prokaryotes; ko01100 Metabolic pathways; ko01110 Biosynthesis of secondary metabolites; ko01120 Microbial metabolism in diverse environments; ;
		BCCP-3	Pla	Unigene053223	13.09	23.02	22.1	13.37	5.49	41.08	49.27	56.26	63.33	22.25				-1.28257				-1.46826		Embryo Defective	Fatty Acid Synthesis	Biotin Carboxyl Carrier Protein; subunit of Heteromeric ACCase		Unigene053223	1	1692	gi|155967399|gb|ABU41516.1|_biotin_carboxyl_carrier_protein_subunit_[Gossypium_hirsutum]	61.57	4e-69	AT5G16390	CAC1	chloroplastic acetylcoenzyme A carboxylase 1 [Source:TAIR_LOCUS;Acc:AT5G16390]	ko00061 Fatty acid biosynthesis; ko00253 Tetracycline biosynthesis; ko00620 Pyruvate metabolism; ko00640 Propanoate metabolism; ko00720 Carbon fixation pathways in prokaryotes; ko01100 Metabolic pathways; ko01110 Biosynthesis of secondary metabolites; ko01120 Microbial metabolism in diverse environments; ;		PF00364 (Biotin-requiring enzyme);	SSF51230;
		BCCP-5	Pla	Unigene032271	22.02	44.9	57.68	38.98	8.07	57.74	62.28	89.98	66.12	53.37	1.02757			-2.27068							Fatty Acid Synthesis	Biotin Carboxyl Carrier Protein; subunit of Heteromeric ACCase		Unigene032271	1	1309	gi|462411920|gb|EMJ16969.1|_hypothetical_protein_PRUPE_ppa009593mg_[Prunus_persica]	58.48	2e-70	AT5G15530	BCCP2	biotin carboxyl carrier protein 2 [Source:TAIR_LOCUS;Acc:AT5G15530]	ko00061 Fatty acid biosynthesis; ko00253 Tetracycline biosynthesis; ko00620 Pyruvate metabolism; ko00640 Propanoate metabolism; ko00720 Carbon fixation pathways in prokaryotes; ko01100 Metabolic pathways; ko01110 Biosynthesis of secondary metabolites; ko01120 Microbial metabolism in diverse environments; ;		PF00364 (Biotin-requiring enzyme);	SSF51230;
		BCCP-4	Pla	Unigene053224	2.95	3.84	6.04	7.05	2.69	2.41	2.06	6.14	2.69	2.79										Embryo Defective	Fatty Acid Synthesis	Biotin Carboxyl Carrier Protein; subunit of Heteromeric ACCase		Unigene053224	1	1874	gi|255547536|ref|XP_002514825.1|_Biotin_carboxyl_carrier_protein_subunit_of_of_Het-ACCase_(BCCP1)_[Ricinus_communis]	66.21	6e-87	AT5G16390	CAC1	chloroplastic acetylcoenzyme A carboxylase 1 [Source:TAIR_LOCUS;Acc:AT5G16390]	ko00061 Fatty acid biosynthesis; ko00253 Tetracycline biosynthesis; ko00620 Pyruvate metabolism; ko00640 Propanoate metabolism; ko00720 Carbon fixation pathways in prokaryotes; ko01100 Metabolic pathways; ko01110 Biosynthesis of secondary metabolites; ko01120 Microbial metabolism in diverse environments; ;		PF00364 (Biotin-requiring enzyme);	SSF51230;
		BCCP-6	Pla	Unigene032273	13.35	34.63	76.75	63.42	14.42	1.07	1.74	6.25	2.39	4.07	1.37452	1.14792		-2.13609							Fatty Acid Synthesis	Biotin Carboxyl Carrier Protein; subunit of Heteromeric ACCase		Unigene032273	1	2300	gi|255570278|ref|XP_002526099.1|_Biotin_carboxyl_carrier_protein_subunit_of_of_Het-ACCase_(BCCP2)_[Ricinus_communis]	59.12	2e-58	AT5G15530	BCCP2	biotin carboxyl carrier protein 2 [Source:TAIR_LOCUS;Acc:AT5G15530]	ko00061 Fatty acid biosynthesis; ko00253 Tetracycline biosynthesis; ko00620 Pyruvate metabolism; ko00640 Propanoate metabolism; ko00720 Carbon fixation pathways in prokaryotes; ko01100 Metabolic pathways; ko01110 Biosynthesis of secondary metabolites; ko01120 Microbial metabolism in diverse environments; ;		PF00364 (Biotin-requiring enzyme);	SSF51230;
	MAT	MAT-1	SP,Pla	Unigene038413	0.18	1.05	0.21	0	0	0.72	0	0.34	0.29	0.42										Embryo Defective	Fatty Acid Synthesis	Malonyl-CoA : ACP Malonyltransferase		Unigene038413	1	513	gi|225434451|ref|XP_002273446.1|_PREDICTED:_malonyl-CoA-acyl_carrier_protein_transacylase,_mitochondrial_[Vitis_vinifera]	64.44	6e-26	AT2G30200		catalytics;transferases;[acyl-carrier-protein] S-malonyltransferases;binding [Source:TAIR_LOCUS;Acc:AT2G30200]	ko00061 Fatty acid biosynthesis; ko01100 Metabolic pathways; ;	GO:0008152|		SSF52151;
		MAT-2	Mito	Unigene038414	0.85	0.42	0.35	0.21	0.64	2.16	2.54	0.33	2.39	1.36										Embryo Defective	Fatty Acid Synthesis	Malonyl-CoA : ACP Malonyltransferase		Unigene038414	1	1300	gi|462396380|gb|EMJ02179.1|_hypothetical_protein_PRUPE_ppa004558mg_[Prunus_persica]	56.67	7e-50	AT2G30200		catalytics;transferases;[acyl-carrier-protein] S-malonyltransferases;binding [Source:TAIR_LOCUS;Acc:AT2G30200]	ko00061 Fatty acid biosynthesis; ko01100 Metabolic pathways; ;	GO:0008152|		SSF52151;
	KASⅢ	KASⅢ-1	Pla	Unigene048873	3.61	5.58	12.91	10.42	2.24	5.04	4.88	13.65	10.11	10.65		1.20869		-2.21274		1.31701					Fatty Acid Synthesis	Ketoacyl-ACP Synthase III		Unigene048873	1	1786	gi|469469480|gb|AGH32918.1|_ketoacyl-ACP_synthase_III_[Camellia_chekiangoleosa]	83.87	0	AT1G62640	KAS III	3-ketoacyl-acyl carrier protein synthase III [Source:TAIR_LOCUS;Acc:AT1G62640]	ko00061 Fatty acid biosynthesis; ko01100 Metabolic pathways; ;	GO:0008152|GO:0003824|GO:0006633|GO:0004315|GO:0008610|GO:0016747|	PF08545 (3-Oxoacyl-[acyl-carrier-protein (ACP)] synthase III);PF08541 (3-Oxoacyl-[acyl-carrier-protein (ACP)] synthase III C terminal);	SSF53901;
		KASⅢ-2	Pla	Unigene048874	2.81	4.75	11.3	9.65	1.88	3.35	3.03	7.46	7	6.23		1.24857									Fatty Acid Synthesis	Ketoacyl-ACP Synthase III		Unigene048874	1	1891	gi|116248671|gb|ABJ90470.1|_beta-ketoacyl-ACP_synthase_III_[Jatropha_curcas]	75.8	0	AT1G62640	KAS III	3-ketoacyl-acyl carrier protein synthase III [Source:TAIR_LOCUS;Acc:AT1G62640]	ko00061 Fatty acid biosynthesis; ko01100 Metabolic pathways; ;	GO:0006633|GO:0004315|GO:0008152|GO:0003824|GO:0008610|GO:0016747|GO:0008152|GO:0003824|	PF08545 (3-Oxoacyl-[acyl-carrier-protein (ACP)] synthase III);PF08541 (3-Oxoacyl-[acyl-carrier-protein (ACP)] synthase III C terminal);	SSF53901;SSF53901;
		KASⅢ-3	Pla	Unigene048875	3.46	5.04	10.16	9.53	2.78	4.59	4.95	11.83	7.08	7.26		1.00996				1.10856					Fatty Acid Synthesis	Ketoacyl-ACP Synthase III		Unigene048875	1	2993	gi|116248671|gb|ABJ90470.1|_beta-ketoacyl-ACP_synthase_III_[Jatropha_curcas]	87.87	0	AT1G62640	KAS III	3-ketoacyl-acyl carrier protein synthase III [Source:TAIR_LOCUS;Acc:AT1G62640]	ko00061 Fatty acid biosynthesis; ko01100 Metabolic pathways; ;	GO:0008152|GO:0003824|GO:0008610|GO:0016747|GO:0006633|GO:0004315|	PF08541 (3-Oxoacyl-[acyl-carrier-protein (ACP)] synthase III C terminal);PF08545 (3-Oxoacyl-[acyl-carrier-protein (ACP)] synthase III);	SSF53901;
		KASⅢ-4	Pla	Unigene048872	4.1	7.66	14.68	10.14	2.23	4.79	5.06	12.19	9.62	8.5				-2.17991		1.12205					Fatty Acid Synthesis	Ketoacyl-ACP Synthase III		Unigene048872	1	1915	gi|469469480|gb|AGH32918.1|_ketoacyl-ACP_synthase_III_[Camellia_chekiangoleosa]	83.13	0	AT1G62640	KAS III	3-ketoacyl-acyl carrier protein synthase III [Source:TAIR_LOCUS;Acc:AT1G62640]	ko00061 Fatty acid biosynthesis; ko01100 Metabolic pathways; ;	GO:0006633|GO:0004315|GO:0008152|GO:0003824|GO:0008610|GO:0016747|	PF08545 (3-Oxoacyl-[acyl-carrier-protein (ACP)] synthase III);PF08541 (3-Oxoacyl-[acyl-carrier-protein (ACP)] synthase III C terminal);	SSF53901;
	KASⅠ	KASⅠ-1	Pla	Unigene038481	0.44	0.21	0	0	0	1.22	0.88	0	0.54	0											Fatty Acid Synthesis	Ketoacyl-ACP Synthase I		Unigene038481	1	2136	gi|224058150|ref|XP_002299456.1|_predicted_protein_[Populus_trichocarpa]	68.53	3e-82	AT5G46290	KASI	3-ketoacyl-acyl carrier protein synthase I [Source:TAIR_LOCUS;Acc:AT5G46290]	ko00061 Fatty acid biosynthesis; ko01100 Metabolic pathways; ;	GO:0008152|GO:0003824|	PF00109 (Beta-ketoacyl synthase, N-terminal domain);	SSF53901;
		KASⅠ-2	Pla	Unigene052233	1.76	3.04	5.86	2.76	0.56	2.17	2.07	3.6	3.95	2.5											Fatty Acid Synthesis	Ketoacyl-ACP Synthase I		Unigene052233	1	2212	gi|255557353|ref|XP_002519707.1|_50_kDa_ketoavyl-ACP_synthase_[Ricinus_communis]	89.36	0	AT5G46290	KASI	3-ketoacyl-acyl carrier protein synthase I [Source:TAIR_LOCUS;Acc:AT5G46290]	ko00061 Fatty acid biosynthesis; ko01100 Metabolic pathways; ;	GO:0008152|GO:0003824|GO:0008152|GO:0003824|	PF02801 (Beta-ketoacyl synthase, C-terminal domain);PF00109 (Beta-ketoacyl synthase, N-terminal domain);	SSF53901;SSF53901;
		KASⅠ-3	Pla	Unigene052234	9.13	11.29	12.28	6.39	0.76	9.51	11.1	9	11.9	5.74											Fatty Acid Synthesis	Ketoacyl-ACP Synthase I		Unigene052234	1	2359	gi|255557353|ref|XP_002519707.1|_50_kDa_ketoavyl-ACP_synthase_[Ricinus_communis]	89.36	0	AT5G46290	KASI	3-ketoacyl-acyl carrier protein synthase I [Source:TAIR_LOCUS;Acc:AT5G46290]	ko00061 Fatty acid biosynthesis; ko01100 Metabolic pathways; ;
		KASⅠ-4	Pla	Unigene067689	6.47	5.08	1.48	0.93	1.13	6	8.46	1.46	5.41	0.87											Fatty Acid Synthesis	Ketoacyl-ACP Synthase I		Unigene067689	1	2105	gi|462405673|gb|EMJ11137.1|_hypothetical_protein_PRUPE_ppa004714mg_[Prunus_persica]	86.64	0	AT5G46290	KASI	3-ketoacyl-acyl carrier protein synthase I [Source:TAIR_LOCUS;Acc:AT5G46290]	ko00061 Fatty acid biosynthesis; ko01100 Metabolic pathways; ;	GO:0008152|GO:0003824|GO:0008152|GO:0003824|	PF00109 (Beta-ketoacyl synthase, N-terminal domain);PF02801 (Beta-ketoacyl synthase, C-terminal domain);	SSF53901;SSF53901;
	KASⅡ	KASⅡ-1	Pla	Unigene012142	45.42	78.86	143.49	118.2	21.67	9.99	10.74	15.15	12.95	21.74				-2.44692						Embryo Defective	Fatty Acid Synthesis; Prokaryotic Galactolipid, Sulfolipid, & Phospholipid Synthesis 1	Ketoacyl-ACP Synthase II		Unigene012142	1	404	gi|56900833|gb|AAW31716.1|_plastid_beta-ketoacyl_ACP_synthase_[Betula_pendula]	90.4	6e-52	AT1G74960	FAB1	fatty acid biosynthesis 1 [Source:TAIR_LOCUS;Acc:AT1G74960]	ko00061 Fatty acid biosynthesis; ko01100 Metabolic pathways; ;	GO:0008152|GO:0003824|	PF02801 (Beta-ketoacyl synthase, C-terminal domain);	SSF53901;
		KASⅡ-2	SP,Pla	Unigene040736	23.82	61.62	160.87	205.21	43.94	24.11	24.55	94.49	34.33	84.5	1.37085	1.38428		-2.22324		1.90203	-1.43446	1.27503		Embryo Defective	Fatty Acid Synthesis; Prokaryotic Galactolipid, Sulfolipid, & Phospholipid Synthesis 1	Ketoacyl-ACP Synthase II		Unigene040736	1	2830	gi|462399726|gb|EMJ05394.1|_hypothetical_protein_PRUPE_ppa003597mg_[Prunus_persica]	82.01	0	AT1G74960	FAB1	fatty acid biosynthesis 1 [Source:TAIR_LOCUS;Acc:AT1G74960]	ko00061 Fatty acid biosynthesis; ko01100 Metabolic pathways; ;	GO:0008152|GO:0003824|GO:0008152|GO:0003824|	PF00109 (Beta-ketoacyl synthase, N-terminal domain);PF02801 (Beta-ketoacyl synthase, C-terminal domain);	SSF53901;SSF53901;
	KAR	KAR-1	Pla,Mito	Unigene009823	15.24	25.83	40.59	38.88	38.71	8.88	13.51	16.6	15	14.68											Fatty Acid Synthesis	Ketoacyl-ACP Reductase		Unigene009823	1	1136	gi|462418241|gb|EMJ22690.1|_hypothetical_protein_PRUPE_ppa008829mg_[Prunus_persica]	82	2e-141	AT1G24360		NAD(P)-binding Rossmann-fold superfamily protein [Source:TAIR_LOCUS;Acc:AT1G24360]	ko00061 Fatty acid biosynthesis; ko01040 Biosynthesis of unsaturated fatty acids; ko01100 Metabolic pathways; ;	GO:0016491|GO:0008152|	PF00106 (short chain dehydrogenase);	SSF51735;
		KAR-2	Pla,Mito	Unigene008925	73.44	205.89	425.57	419.5	39.44	71.15	90.2	280.9	152.45	194.43	1.48711	1.04749		-3.41061		1.62808					Fatty Acid Synthesis	Ketoacyl-ACP Reductase		Unigene008925	1	1949	gi|224107655|ref|XP_002314551.1|_predicted_protein_[Populus_trichocarpa]	82.93	5e-169	AT1G24360		NAD(P)-binding Rossmann-fold superfamily protein [Source:TAIR_LOCUS;Acc:AT1G24360]	ko00061 Fatty acid biosynthesis; ko01040 Biosynthesis of unsaturated fatty acids; ko01100 Metabolic pathways; ;	GO:0016491|GO:0008152|	PF00106 (short chain dehydrogenase);	SSF51735;
	HAD		Pla	Unigene013894	2.69	4.14	6.4	5.8	0.87	2.08	4.74	6.33	6.62	1.94											Fatty Acid Synthesis	Hydroxyacyl-ACP Dehydrase		Unigene013894	1	905	gi|255566360|ref|XP_002524166.1|_hydroxyacyl-ACP_Dehydrase_[Ricinus_communis]	80.93	2e-101	AT5G10160	T31P16_150	Thioesterase superfamily protein [Source:TAIR_LOCUS;Acc:AT5G10160]	ko00061 Fatty acid biosynthesis; ko01100 Metabolic pathways; ;		PF07977 (FabA-like domain);	SSF54637;
	EAR	EAR-1	Pla	Unigene039188	17.62	26.23	22.96	8.7	15.76	5.52	6.76	6.66	9.53	2.07			-1.39901								Fatty Acid Synthesis	Enoyl-ACP Reductase		Unigene039188	1	2642	gi|224073212|ref|XP_002304026.1|_predicted_protein_[Populus_trichocarpa]	84.44	0	AT2G05990	MOD1	NAD(P)-binding Rossmann-fold superfamily protein [Source:TAIR_LOCUS;Acc:AT2G05990]	ko00061 Fatty acid biosynthesis; ko01100 Metabolic pathways; ;		PF13561 (Enoyl-(Acyl carrier protein) reductase);	SSF51735;
		EAR-2	Pla	Unigene039187	20.56	37.9	90.98	63.69	2.98	8.73	7.78	43.87	19.89	9.94		1.26313		-4.41308		2.35346	-1.10294				Fatty Acid Synthesis	Enoyl-ACP Reductase		Unigene039187	1	2061	gi|224073212|ref|XP_002304026.1|_predicted_protein_[Populus_trichocarpa]	84.44	0	AT2G05990	MOD1	NAD(P)-binding Rossmann-fold superfamily protein [Source:TAIR_LOCUS;Acc:AT2G05990]	ko00061 Fatty acid biosynthesis; ko01100 Metabolic pathways; ;		PF13561 (Enoyl-(Acyl carrier protein) reductase);	SSF51735;
	PⅡ	PⅡ-1	Pla	Unigene012391	125	197.98	359.26	332.95	371.85	113.54	115.65	222.09	142.97	112.16											Fatty Acid Synthesis	PII/AtGLB1		Unigene012391	1	1203	gi|158564568|gb|ABW74472.1|_PII_protein_[Paeonia_suffruticosa]	75.79	2e-86	AT4G01900	PII	GLNB1 homolog [Source:TAIR_LOCUS;Acc:AT4G01900]		GO:0030234|GO:0006808|	PF00543 (Nitrogen regulatory protein P-II);	SSF54913;
		PⅡ-2	Pla	Unigene009614	73.93	114.85	198.03	126.47	12.38	187.32	161.06	313.6	244.69	157.15				-3.35166							Fatty Acid Synthesis	PII/AtGLB1		Unigene009614	1	1373	gi|470103898|ref|XP_004288364.1|_PREDICTED:_nitrogen_regulatory_protein_P-II_homolog_[Fragaria_vesca_subsp._vesca]	76.68	7e-94	AT4G01900	PII	GLNB1 homolog [Source:TAIR_LOCUS;Acc:AT4G01900]	ko02020 Two-component system; ;	GO:0030234|GO:0006808|	PF00543 (Nitrogen regulatory protein P-II);	SSF54913;
	FATA	FATA-1	Pla	Unigene055211	8.85	18.65	26.68	17.37	1.31	5.57	3.56	1.39	4.75	4.24	1.07457			-3.71882							Fatty Acid Synthesis; Prokaryotic Galactolipid, Sulfolipid, & Phospholipid Synthesis 1	Acyl-ACP Thioesterase A		Unigene055211	1	727	gi|449443716|ref|XP_004139623.1|_PREDICTED:_oleoyl-acyl_carrier_protein_thioesterase_2,_chloroplastic-like_[Cucumis_sativus]	70.06	2e-72	AT4G13050	FATA2	Acyl-ACP thioesterase [Source:TAIR_LOCUS;Acc:AT4G13050]	ko00061 Fatty acid biosynthesis; ;	GO:0016790|GO:0006633|	PF01643 (Acyl-ACP thioesterase);	SSF54637;
		FATA-2	Pla	Unigene055204	25.04	20.13	35.03	30.12	16.16	22.5	27.24	107.45	51.83	66.84						1.94122	-1.0376				Fatty Acid Synthesis; Prokaryotic Galactolipid, Sulfolipid, & Phospholipid Synthesis 1	Acyl-ACP Thioesterase A		Unigene055204	1	1448	gi|359496041|ref|XP_002262721.2|_PREDICTED:_oleoyl-acyl_carrier_protein_thioesterase,_chloroplastic-like_[Vitis_vinifera]	85.44	0	AT3G25110	AtFaTA	fatA acyl-ACP thioesterase [Source:TAIR_LOCUS;Acc:AT3G25110]	ko00061 Fatty acid biosynthesis; ;	GO:0016790|GO:0006633|	PF01643 (Acyl-ACP thioesterase);	SSF54637;SSF54637;
		FATA-3	Pla	Unigene055205	28.77	42.71	63.35	39.13	9.28	25.48	23.42	41.8	47.49	29.86				-2.07489							Fatty Acid Synthesis; Prokaryotic Galactolipid, Sulfolipid, & Phospholipid Synthesis 1	Acyl-ACP Thioesterase A		Unigene055205	1	1435	gi|359496041|ref|XP_002262721.2|_PREDICTED:_oleoyl-acyl_carrier_protein_thioesterase,_chloroplastic-like_[Vitis_vinifera]	84.79	0	AT3G25110	AtFaTA	fatA acyl-ACP thioesterase [Source:TAIR_LOCUS;Acc:AT3G25110]	ko00061 Fatty acid biosynthesis; ;	GO:0016790|GO:0006633|	PF01643 (Acyl-ACP thioesterase);	SSF54637;SSF54637;
	FATB	FATB-1	Pla	Unigene043544	15.57	20.32	20.38	15.73	11.1	30.15	17.74	7.39	18.49	4.87						-1.15938	1.21599	-1.7313		Embryo Defective	Fatty Acid Synthesis; Prokaryotic Galactolipid, Sulfolipid, & Phospholipid Synthesis 1	Acyl-ACP Thioesterase B		Unigene043544	1	1925	gi|156900676|gb|ABU96744.1|_chloroplast_acyl-ACP_thioesterase_[Jatropha_curcas]	81.49	0	AT1G08510	FATB	fatty acyl-ACP thioesterases B [Source:TAIR_LOCUS;Acc:AT1G08510]	ko00061 Fatty acid biosynthesis; ko01100 Metabolic pathways; ;	GO:0016790|GO:0016790|GO:0006633|	PF12590 (Acyl-ATP thioesterase);PF01643 (Acyl-ACP thioesterase);	SSF54637;SSF54637;
		FATB-2	Pla	Unigene043545	23.27	20.72	9.2	11.14	33.96	27.17	31.2	18.2	21.15	22.92		-1.17045		1.60722						Embryo Defective	Fatty Acid Synthesis; Prokaryotic Galactolipid, Sulfolipid, & Phospholipid Synthesis 1	Acyl-ACP Thioesterase B		Unigene043545	1	2189	gi|156900676|gb|ABU96744.1|_chloroplast_acyl-ACP_thioesterase_[Jatropha_curcas]	81.58	0	AT1G08510	FATB	fatty acyl-ACP thioesterases B [Source:TAIR_LOCUS;Acc:AT1G08510]		GO:0016790|GO:0016790|GO:0006633|	PF12590 (Acyl-ATP thioesterase);PF01643 (Acyl-ACP thioesterase);	SSF54637;SSF54637;
	SAD	SAD-1	Pla	Unigene021413	0.12	0.11	0.09	0.13	1.28	0.29	0.02	0.92	0.37	1.57											Fatty Acid Synthesis; Prokaryotic Galactolipid, Sulfolipid, & Phospholipid Synthesis 1	Stearoyl-ACP Desaturase		Unigene021413	1	2067	gi|575942|dbj|BAA07681.1|_stearoyl-acyl_carrier_protein_desaturase_[Sesamum_indicum]	75.13	5e-133	AT2G43710	SSI2	Plant stearoyl-acyl-carrier-protein desaturase family protein [Source:TAIR_LOCUS;Acc:AT2G43710]	ko00061 Fatty acid biosynthesis; ko01040 Biosynthesis of unsaturated fatty acids; ;	GO:0006631|GO:0045300|GO:0055114|GO:0016491|GO:0055114|GO:0046914|GO:0016491|GO:0055114|GO:0046914|GO:0006631|GO:0045300|GO:0055114|	PF03405 (Fatty acid desaturase);PF03405 (Fatty acid desaturase);	SSF47240;SSF47240;
		SAD-2	Pla	Unigene052389	73.06	181.05	245.08	234.64	42.4	119.66	186.6	470.62	245.95	168.22	1.30912			-2.46803		1.32997					Fatty Acid Synthesis; Prokaryotic Galactolipid, Sulfolipid, & Phospholipid Synthesis 1	Stearoyl-ACP Desaturase		Unigene052389	1	983	gi|124518458|gb|ABN13874.1|_stearoyl-ACP_desaturase_[Triadica_sebifera]	89.66	0	AT2G43710	SSI2	Plant stearoyl-acyl-carrier-protein desaturase family protein [Source:TAIR_LOCUS;Acc:AT2G43710]	ko00061 Fatty acid biosynthesis; ko01040 Biosynthesis of unsaturated fatty acids; ;	GO:0016491|GO:0055114|GO:0046914|GO:0006631|GO:0045300|GO:0055114|	PF03405 (Fatty acid desaturase);	SSF47240;
		SAD-3	Pla	Unigene052391	15.59	31.78	46.17	39.51	10.65	12.56	14	21.99	18.25	10.63	1.02703			-1.89038							Fatty Acid Synthesis; Prokaryotic Galactolipid, Sulfolipid, & Phospholipid Synthesis 1	Stearoyl-ACP Desaturase		Unigene052391	1	1157	gi|124518458|gb|ABN13874.1|_stearoyl-ACP_desaturase_[Triadica_sebifera]	90	0	AT2G43710	SSI2	Plant stearoyl-acyl-carrier-protein desaturase family protein [Source:TAIR_LOCUS;Acc:AT2G43710]	ko00061 Fatty acid biosynthesis; ko01040 Biosynthesis of unsaturated fatty acids; ;
		SAD-5	Pla	Unigene065926	446.55	1087.18	1180.29	1522.73	536.79	153.82	362.13	1508.42	403.62	205.96	1.28368			-1.50421	1.22989	2.05544	-1.89935				Fatty Acid Synthesis; Prokaryotic Galactolipid, Sulfolipid, & Phospholipid Synthesis 1	Stearoyl-ACP Desaturase		Unigene065926	1	1450	gi|255570408|ref|XP_002526163.1|_stearoyl-ACP_desaturase_[Ricinus_communis]	85.8	0	AT1G43800	S-ACP-DES6	Plant stearoyl-acyl-carrier-protein desaturase family protein [Source:TAIR_LOCUS;Acc:AT1G43800]	ko00061 Fatty acid biosynthesis; ko01040 Biosynthesis of unsaturated fatty acids; ;	GO:0016491|GO:0055114|GO:0046914|GO:0006631|GO:0045300|GO:0055114|	PF03405 (Fatty acid desaturase);	SSF47240;
		SAD-4	Pla	Unigene052392	49.92	97.93	178.75	127.36	49.79	21.01	26.69	89.1	48.9	37.29				-1.35481		1.70216					Fatty Acid Synthesis; Prokaryotic Galactolipid, Sulfolipid, & Phospholipid Synthesis 1	Stearoyl-ACP Desaturase		Unigene052392	1	2774	gi|462424127|gb|EMJ28390.1|_hypothetical_protein_PRUPE_ppa019556mg_[Prunus_persica]	63.68	1e-68	AT2G43710	SSI2	Plant stearoyl-acyl-carrier-protein desaturase family protein [Source:TAIR_LOCUS;Acc:AT2G43710]	ko00061 Fatty acid biosynthesis; ko01040 Biosynthesis of unsaturated fatty acids; ;	GO:0016491|GO:0055114|GO:0046914|GO:0006631|GO:0045300|GO:0055114|	PF14368 (Probable lipid transfer);PF03405 (Fatty acid desaturase);	SSF47699;SSF47240;
LACS	LACS2		ER	Unigene036933	20.38	35.27	17.96	16.2	11.32	16.4	15.8	9.22	24.08	13.4							1.29514				Suberin Synthesis & Transport 1	Long-Chain Acyl-CoA Synthetase		Unigene036933	1	2582	gi|462397138|gb|EMJ02937.1|_hypothetical_protein_PRUPE_ppa002568mg_[Prunus_persica]	82.6	0	AT1G49430	LACS2	long-chain acyl-CoA synthetase 2 [Source:TAIR_LOCUS;Acc:AT1G49430]	ko00071 Fatty acid metabolism; ko01100 Metabolic pathways; ko03320 PPAR signaling pathway; ko04146 Peroxisome; ko04920 Adipocytokine signaling pathway; ;	GO:0003824|GO:0008152|	PF00501 (AMP-binding enzyme);	SSF56801;SSF56801;
	LACS3		ER	Unigene007511	50.02	41.09	71.11	93.01	95.06	4.95	8.64	8.89	6.85	59.96								2.9571			Suberin Synthesis & Transport 1	Long-Chain Acyl-CoA Synthetase		Unigene007511	1	305	gi|224075096|ref|XP_002304555.1|_predicted_protein_[Populus_trichocarpa]	78.22	1e-47	AT1G64400	LACS3	AMP-dependent synthetase and ligase family protein [Source:TAIR_LOCUS;Acc:AT1G64400]	ko00071 Fatty acid metabolism; ko01100 Metabolic pathways; ko03320 PPAR signaling pathway; ko04146 Peroxisome; ko04920 Adipocytokine signaling pathway; ;
	LACS4	LACS4-1	ER	Unigene043654	4.26	4.08	14.2	13.43	1.83	3.18	2.05	6.74	3.12	7.1		1.79673		-2.86876							Fatty Acid Elongation and Wax Biosynthesis	Long-Chain Acyl-CoA Synthetase		Unigene043654	1	3359	gi|380042364|gb|AFD33346.1|_acyl-activating_enzyme_2_[Cannabis_sativa]	83.81	0	AT4G23850	LACS4	AMP-dependent synthetase and ligase family protein [Source:TAIR_LOCUS;Acc:AT4G23850]	ko00071 Fatty acid metabolism; ko01100 Metabolic pathways; ko03320 PPAR signaling pathway; ko04146 Peroxisome; ko04920 Adipocytokine signaling pathway; ;	GO:0003824|GO:0008152|	PF00501 (AMP-binding enzyme);	SSF56801;SSF56801;
		LACS4-2	ER	Unigene043655	6.4	5.61	18.91	16.34	7.09	2.77	2.08	5.86	3.42	7.98		1.75127		-1.2034							Fatty Acid Elongation and Wax Biosynthesis	Long-Chain Acyl-CoA Synthetase		Unigene043655	1	2623	gi|380042364|gb|AFD33346.1|_acyl-activating_enzyme_2_[Cannabis_sativa]	83.79	0	AT4G23850	LACS4	AMP-dependent synthetase and ligase family protein [Source:TAIR_LOCUS;Acc:AT4G23850]	ko00071 Fatty acid metabolism; ko01100 Metabolic pathways; ko03320 PPAR signaling pathway; ko04146 Peroxisome; ko04920 Adipocytokine signaling pathway; ;	GO:0003824|GO:0008152|	PF00501 (AMP-binding enzyme);	SSF56801;SSF56801;
		LACS4-3	ER	Unigene043653	3.96	4.35	14.92	13.95	1.91	3.26	1.85	7	3.73	6.89		1.77581		-2.86212							Fatty Acid Elongation and Wax Biosynthesis	Long-Chain Acyl-CoA Synthetase		Unigene043653	1	3310	gi|380042364|gb|AFD33346.1|_acyl-activating_enzyme_2_[Cannabis_sativa]	84.92	0	AT4G23850	LACS4	AMP-dependent synthetase and ligase family protein [Source:TAIR_LOCUS;Acc:AT4G23850]	ko00071 Fatty acid metabolism; ko01100 Metabolic pathways; ko03320 PPAR signaling pathway; ko04146 Peroxisome; ko04920 Adipocytokine signaling pathway; ;	GO:0003824|GO:0008152|GO:0003824|GO:0008152|	PF00501 (AMP-binding enzyme);PF00501 (AMP-binding enzyme);	SSF56801;SSF56801;SSF56801;
	LACS5		ER	Unigene013991	35.79	34.04	66.86	87.13	34.11	41.38	105.29	65.46	42.8	398.34				-1.35272	1.32655			3.18861			Eukaryotic Phospholipid Synthesis & Editing	Long-Chain Acyl-CoA Synthetase		Unigene013991	1	266	gi|147810382|emb|CAN67631.1|_hypothetical_protein_VITISV_035299_[Vitis_vinifera]	87.5	5e-48	AT4G11030	LACS5	AMP-dependent synthetase and ligase family protein [Source:TAIR_LOCUS;Acc:AT4G11030]	ko00071 Fatty acid metabolism; ko01100 Metabolic pathways; ko03320 PPAR signaling pathway; ko04146 Peroxisome; ko04920 Adipocytokine signaling pathway; ;	GO:0003824|GO:0008152|	PF00501 (AMP-binding enzyme);	SSF56801;
	LACS7	LACS7-1	ER	Unigene033484	11.15	7.63	4.38	6.05	7.89	12.79	12.46	6.15	10.78	7.95											Triacylglycerol & Fatty Acid Degradation	Long-Chain Acyl-CoA Synthetase		Unigene033484	1	2580	gi|460368696|ref|XP_004230201.1|_PREDICTED:_long_chain_acyl-CoA_synthetase_7,_peroxisomal-like_[Solanum_lycopersicum]	80.06	0	AT5G27600	LACS7	long-chain acyl-CoA synthetase 7 [Source:TAIR_LOCUS;Acc:AT5G27600]	ko00071 Fatty acid metabolism; ko01100 Metabolic pathways; ko03320 PPAR signaling pathway; ko04146 Peroxisome; ko04920 Adipocytokine signaling pathway; ;	GO:0003824|GO:0008152|	PF00501 (AMP-binding enzyme);	SSF56801;SSF56801;
		LACS7-2	ER	Unigene044766	2.39	1.81	0.68	0.39	0.89	2.79	2.61	1.24	3.34	1.13											Triacylglycerol & Fatty Acid Degradation	Long-Chain Acyl-CoA Synthetase		Unigene044766	1	2466	gi|462422110|gb|EMJ26373.1|_hypothetical_protein_PRUPE_ppa002256mg_[Prunus_persica]	84.06	0	AT5G27600	LACS7	long-chain acyl-CoA synthetase 7 [Source:TAIR_LOCUS;Acc:AT5G27600]	ko00071 Fatty acid metabolism; ko01100 Metabolic pathways; ko03320 PPAR signaling pathway; ko04146 Peroxisome; ko04920 Adipocytokine signaling pathway; ;	GO:0003824|GO:0008152|	PF00501 (AMP-binding enzyme);	SSF56801;SSF56801;
		LACS7-3	ER	Unigene044768	2.19	2.02	0.73	0.5	0.56	2.79	3.23	1.96	3.21	1.14											Triacylglycerol & Fatty Acid Degradation	Long-Chain Acyl-CoA Synthetase		Unigene044768	1	2552	gi|462422110|gb|EMJ26373.1|_hypothetical_protein_PRUPE_ppa002256mg_[Prunus_persica]	83.88	0	AT5G27600	LACS7	long-chain acyl-CoA synthetase 7 [Source:TAIR_LOCUS;Acc:AT5G27600]	ko00071 Fatty acid metabolism; ko01100 Metabolic pathways; ko03320 PPAR signaling pathway; ko04146 Peroxisome; ko04920 Adipocytokine signaling pathway; ;	GO:0003824|GO:0008152|	PF00501 (AMP-binding enzyme);	SSF56801;SSF56801;
	LACS8		ER	Unigene008391	17.6	23.02	51.74	55.8	58.21	30.78	30.02	57.96	29.65	63.57		1.16804						1.07498			Fatty Acid Synthesis; Prokaryotic Galactolipid, Sulfolipid, & Phospholipid Synthesis 1	Long-Chain Acyl-CoA Synthetase		Unigene008391	1	4129	gi|462413168|gb|EMJ18217.1|_hypothetical_protein_PRUPE_ppa002006mg_[Prunus_persica]	77.09	0	AT2G04350	LACS8	AMP-dependent synthetase and ligase family protein [Source:TAIR_LOCUS;Acc:AT2G04350]	ko00071 Fatty acid metabolism; ko01100 Metabolic pathways; ko03320 PPAR signaling pathway; ko04146 Peroxisome; ko04920 Adipocytokine signaling pathway; ;	GO:0003676|GO:0003676|GO:0003824|GO:0008152|	PF00076 (RNA recognition motif. (a.k.a. RRM, RBD, or RNP domain));PF00076 (RNA recognition motif. (a.k.a. RRM, RBD, or RNP domain));PF00501 (AMP-binding enzyme);	SSF54928;SSF54928;SSF56801;SSF56801;
	LACS9		ER	Unigene008604	30.14	37.22	61.38	54.82	6.49	22.5	24.28	54.82	32.05	23.28				-3.07645		1.14279					Fatty Acid Synthesis; Prokaryotic Galactolipid, Sulfolipid, & Phospholipid Synthesis 1	Long-Chain Acyl-CoA Synthetase		Unigene008604	1	2679	gi|462423917|gb|EMJ28180.1|_hypothetical_protein_PRUPE_ppa002255mg_[Prunus_persica]	82.92	0	AT1G77590	LACS9	long chain acyl-CoA synthetase 9 [Source:TAIR_LOCUS;Acc:AT1G77590]	ko00071 Fatty acid metabolism; ko01100 Metabolic pathways; ko03320 PPAR signaling pathway; ko04146 Peroxisome; ko04920 Adipocytokine signaling pathway; ;	GO:0003824|GO:0008152|	PF00501 (AMP-binding enzyme);	SSF56801;SSF56801;
	LPCAT		ER	Unigene056787	1.95	2.33	1.05	0.97	1.38	1.69	1.55	1.74	1.19	1.81											Eukaryotic Phospholipid Synthesis & Editing	lysophospholipid acyltransferase		Unigene056787	1	2229	gi|359492117|ref|XP_002283301.2|_PREDICTED:_lysophosphatidylcholine_acyltransferase_1-like_[Vitis_vinifera]	70.28	0	AT1G80950	F23A5.31	Phospholipid/glycerol acyltransferase family protein [Source:TAIR_LOCUS;Acc:AT1G80950]	ko00564 Glycerophospholipid metabolism; ko00565 Ether lipid metabolism; ko01100 Metabolic pathways; ;	GO:0016746|GO:0008152|	PF01553 (Acyltransferase);	SSF69593;
FAD	FAD2	FAD2-1	Pla	Unigene023493	124.31	162.82	244.71	301.15	383.97	176.57	280.86	473.54	224.23	266.75							-1.07513				Triacylglycerol Biosynthesis	Oleate Desaturase		Unigene023493	1	2671	gi|167018103|gb|ABZ05022.1|_delta-12_fatty_acid_desaturase_[Davidia_involucrata]	81.98	0	AT3G12120	FAD2	fatty acid desaturase 2 [Source:TAIR_LOCUS;Acc:AT3G12120]		GO:0006629|GO:0016717|GO:0055114|	PF00487 (Fatty acid desaturase);PF11960 (Domain of unknown function (DUF3474));
		FAD2-2	ER	Unigene037447	84.21	71.81	5.88	3.42	4.86	366.95	364.04	35.06	231.43	27.86		-3.60805				-3.33958	2.68832	-3.00965			Triacylglycerol Biosynthesis	Oleate Desaturase		Unigene037447	1	2392	gi|27261181|gb|AAN87573.1|_delta_12_oleic_acid_desaturase_FAD2_[Vernicia_fordii]	84.74	0	AT3G12120	FAD2	fatty acid desaturase 2 [Source:TAIR_LOCUS;Acc:AT3G12120]	ko01040 Biosynthesis of unsaturated fatty acids; ;	GO:0016717|GO:0055114|GO:0006629|	PF11960 (Domain of unknown function (DUF3474));PF00487 (Fatty acid desaturase);
	FAD8		Pla	Unigene040345	11.29	15.6	8.64	6.18	5.07	5.96	5.66	0.4	6.26	7.02						-2.2501	2.37454				Prokaryotic Galactolipid, Sulfolipid, & Phospholipid Synthesis 2;Eukaryotic Galactolipid & Sulfolipid Synthesis	Linoleate Desaturase		Unigene040345	1	2141	gi|23345021|gb|AAN17502.1|_omega-3_fatty_acid_desaturase_[Betula_pendula]	85.94	0	AT5G05580	FAD8	fatty acid desaturase 8 [Source:TAIR_LOCUS;Acc:AT5G05580]	ko01040 Biosynthesis of unsaturated fatty acids; ;	GO:0016717|GO:0055114|GO:0006629|	PF11960 (Domain of unknown function (DUF3474));PF00487 (Fatty acid desaturase);
	GPDH	GPDH-1	cyto	Unigene030164	0	0.09	0.97	1	1.6	0	0	0	0	0.53											Triacylglycerol Biosynthesis	NAD-dependent Glycerol-3-Phosphate Dehydrogenase		Unigene030164	1	667	gi|462397562|gb|EMJ03230.1|_hypothetical_protein_PRUPE_ppa005150mg_[Prunus_persica]	71.74	2e-33	AT2G41540	GPDHC1	6-phosphogluconate dehydrogenase family protein [Source:TAIR_LOCUS;Acc:AT2G41540]
		GPDH-2	Cyto	Unigene058534	3.54	3.06	4.88	7.56	1.62	3.28	2.85	2.85	2.4	4.49											Triacylglycerol Biosynthesis	NAD-dependent Glycerol-3-Phosphate Dehydrogenase		Unigene058534	1	4367	gi|462397562|gb|EMJ03230.1|_hypothetical_protein_PRUPE_ppa005150mg_[Prunus_persica]	91.53	0	AT2G41540	GPDHC1	6-phosphogluconate dehydrogenase family protein [Source:TAIR_LOCUS;Acc:AT2G41540]	ko04626 Plant-pathogen interaction; ;	GO:0016614|GO:0005975|GO:0055114|GO:0055114|GO:0005737|GO:0055114|GO:0046168|GO:0051287|GO:0016616|GO:0016772|GO:0004672|GO:0006468|GO:0005524|	PF07479 (NAD-dependent glycerol-3-phosphate dehydrogenase C-terminus);PF01210 (NAD-dependent glycerol-3-phosphate dehydrogenase N-terminus);PF00069 (Protein kinase domain);	SSF51735;SSF51735;SSF48179;SSF56112;
		GPDH-3	Cyto	Unigene058535	1.79	5.33	5.64	6.91	2.34	4.54	3.09	2.55	2.57	3.38											Triacylglycerol Biosynthesis	NAD-dependent Glycerol-3-Phosphate Dehydrogenase		Unigene058535	1	4497	gi|462397562|gb|EMJ03230.1|_hypothetical_protein_PRUPE_ppa005150mg_[Prunus_persica]	91.53	0	AT2G41540	GPDHC1	6-phosphogluconate dehydrogenase family protein [Source:TAIR_LOCUS;Acc:AT2G41540]	ko04626 Plant-pathogen interaction; ;	GO:0016772|GO:0004672|GO:0006468|GO:0005524|	PF00069 (Protein kinase domain);	SSF56112;
		GPDH-4	cyto	Unigene059633	0.77	1.7	2.43	1.75	0.81	0.26	0.1	0.19	0.28	0.76											Triacylglycerol Biosynthesis	NAD-dependent Glycerol-3-Phosphate Dehydrogenase		Unigene059633	1	1697	gi|224075798|ref|XP_002304772.1|_predicted_protein_[Populus_trichocarpa]	89.26	1e-146	AT2G41540	GPDHC1	6-phosphogluconate dehydrogenase family protein [Source:TAIR_LOCUS;Acc:AT2G41540]		GO:0005737|GO:0055114|GO:0046168|GO:0051287|GO:0016616|	PF01210 (NAD-dependent glycerol-3-phosphate dehydrogenase N-terminus);	SSF51735;SSF51735;
		GPDH-5	cyto	Unigene059634	0.32	0.42	0.55	0.81	0	0	0	0	0	0											Triacylglycerol Biosynthesis	NAD-dependent Glycerol-3-Phosphate Dehydrogenase		Unigene059634	1	2507	gi|224075798|ref|XP_002304772.1|_predicted_protein_[Populus_trichocarpa]	86.24	4e-122	AT2G41540	GPDHC1	6-phosphogluconate dehydrogenase family protein [Source:TAIR_LOCUS;Acc:AT2G41540]		GO:0005737|GO:0055114|GO:0046168|GO:0051287|GO:0016616|	PF01210 (NAD-dependent glycerol-3-phosphate dehydrogenase N-terminus);	SSF51735;SSF51735;
	GPAT9	GPAT9-1	ER	Unigene042173	1.15	1.57	1.22	1.07	0.45	1.88	0.97	0.71	1.63	0.64											Triacylglycerol Biosynthesis	Glycerol-3-Phosphate Acyltransferase		Unigene042173	1	1867	gi|319904081|gb|ADV77219.1|_sn-glycerol-3-phosphate_acyltransferase_[Jatropha_curcas]	92.78	0	AT5G60620	GPAT9	glycerol-3-phosphate acyltransferase 9 [Source:TAIR_LOCUS;Acc:AT5G60620]	ko00561 Glycerolipid metabolism; ko00564 Glycerophospholipid metabolism; ko01100 Metabolic pathways; ;	GO:0016746|GO:0008152|	PF01553 (Acyltransferase);	SSF69593;
		GPAT9-2	ER	Unigene042174	6.76	6.56	3.78	2.54	3.57	6.64	8.15	6.61	5.17	4.71											Triacylglycerol Biosynthesis	Glycerol-3-Phosphate Acyltransferase		Unigene042174	1	423	gi|170676822|gb|ACB30546.1|_putative_lysophosphatidic_acid_acyltransferase_[Ricinus_communis]	95.6	1e-55	AT5G60620	GPAT9	glycerol-3-phosphate acyltransferase 9 [Source:TAIR_LOCUS;Acc:AT5G60620]	ko00561 Glycerolipid metabolism; ko00564 Glycerophospholipid metabolism; ko01100 Metabolic pathways; ;
		GPAT9-3	ER	Unigene042175	8.33	16.19	21.35	16.41	14.01	8.89	10.98	13.85	12.63	12.35											Triacylglycerol Biosynthesis	Glycerol-3-Phosphate Acyltransferase		Unigene042175	1	1527	gi|147836329|emb|CAN62196.1|_hypothetical_protein_VITISV_025520_[Vitis_vinifera]	91.9	0	AT5G60620	GPAT9	glycerol-3-phosphate acyltransferase 9 [Source:TAIR_LOCUS;Acc:AT5G60620]	ko00561 Glycerolipid metabolism; ko00564 Glycerophospholipid metabolism; ko01100 Metabolic pathways; ;	GO:0016746|GO:0008152|	PF01553 (Acyltransferase);	SSF69593;
LPAT	LPAT2		ER	Unigene042378	26.09	28.47	31.8	25.91	27.5	6.45	4.81	15.79	8.48	11.26						1.53099					Triacylglycerol Biosynthesis	1-Acylglycerol-3-Phosphate Acyltransferase		Unigene042378	1	1781	gi|225441750|ref|XP_002283340.1|_PREDICTED:_1-acyl-sn-glycerol-3-phosphate_acyltransferase_2_[Vitis_vinifera]	82.03	0	AT3G57650	LPAT2	lysophosphatidyl acyltransferase 2 [Source:TAIR_LOCUS;Acc:AT3G57650]	ko00561 Glycerolipid metabolism; ko00564 Glycerophospholipid metabolism; ko01100 Metabolic pathways; ;	GO:0016746|GO:0008152|	PF01553 (Acyltransferase);	SSF69593;
	LPAT4		ER	Unigene033522	0.29	0.22	0.06	0.21	0.25	0.24	0.03	0	0	0											Triacylglycerol Biosynthesis	1-Acylglycerol-3-Phosphate Acyltransferase		Unigene033522	1	1636	gi|224063587|ref|XP_002301215.1|_predicted_protein_[Populus_trichocarpa]	74.93	0	AT1G75020	LPAT4	lysophosphatidyl acyltransferase 4 [Source:TAIR_LOCUS;Acc:AT1G75020]	ko00561 Glycerolipid metabolism; ko00564 Glycerophospholipid metabolism; ko01100 Metabolic pathways; ;	GO:0016746|GO:0008152|	PF01553 (Acyltransferase);	SSF69593;
	LPAT5	LPAT5-1	ER	Unigene029581	1.36	2.85	4.39	4.2	0.91	0.65	0.73	0.94	0.98	1.46											Triacylglycerol Biosynthesis	1-Acylglycerol-3-Phosphate Acyltransferase		Unigene029581	1	2028	gi|359475266|ref|XP_003631627.1|_PREDICTED:_probable_1-acyl-sn-glycerol-3-phosphate_acyltransferase_5-like_[Vitis_vinifera]	78.47	0	AT3G18850	LPAT5	lysophosphatidyl acyltransferase 5 [Source:TAIR_LOCUS;Acc:AT3G18850]	ko00561 Glycerolipid metabolism; ko00564 Glycerophospholipid metabolism; ko01100 Metabolic pathways; ;	GO:0016746|GO:0008152|	PF01553 (Acyltransferase);	SSF69593;
		LPAT5-2	ER	Unigene029582	1.88	3.89	5.03	3.99	1.57	0.97	1.98	1.34	1.2	1.57											Triacylglycerol Biosynthesis	1-Acylglycerol-3-Phosphate Acyltransferase		Unigene029582	1	1797	gi|359475266|ref|XP_003631627.1|_PREDICTED:_probable_1-acyl-sn-glycerol-3-phosphate_acyltransferase_5-like_[Vitis_vinifera]	78.47	0	AT3G18850	LPAT5	lysophosphatidyl acyltransferase 5 [Source:TAIR_LOCUS;Acc:AT3G18850]	ko00561 Glycerolipid metabolism; ko00564 Glycerophospholipid metabolism; ko01100 Metabolic pathways; ;
		LPAT5-3	ER	Unigene029583	1.64	4	4.87	4.02	1.18	4.34	9.63	7.89	7.83	7.24											Triacylglycerol Biosynthesis	1-Acylglycerol-3-Phosphate Acyltransferase		Unigene029583	1	1991	gi|359475266|ref|XP_003631627.1|_PREDICTED:_probable_1-acyl-sn-glycerol-3-phosphate_acyltransferase_5-like_[Vitis_vinifera]	78.47	0	AT3G18850	LPAT5	lysophosphatidyl acyltransferase 5 [Source:TAIR_LOCUS;Acc:AT3G18850]	ko00561 Glycerolipid metabolism; ko00564 Glycerophospholipid metabolism; ko01100 Metabolic pathways; ;
		LPAT5-4	ER	Unigene029584	1.53	2.92	5.25	4.19	1.59	0.53	0.85	0.77	0.93	1.07											Triacylglycerol Biosynthesis	1-Acylglycerol-3-Phosphate Acyltransferase		Unigene029584	1	1834	gi|359475266|ref|XP_003631627.1|_PREDICTED:_probable_1-acyl-sn-glycerol-3-phosphate_acyltransferase_5-like_[Vitis_vinifera]	78.47	0	AT3G18850	LPAT5	lysophosphatidyl acyltransferase 5 [Source:TAIR_LOCUS;Acc:AT3G18850]	ko00561 Glycerolipid metabolism; ko00564 Glycerophospholipid metabolism; ko01100 Metabolic pathways; ;
	PDAT	PDAT-1	ER	Unigene006523	14.87	13.74	9.31	8.67	10.6	396.7	502.51	256.8	358.94	474.49											Triacylglycerol Biosynthesis	Phospholipid : Diacylglycerol Acyltransferase		Unigene006523	1	297	gi|241865204|gb|ACS68680.1|_lecithine_cholesterol_acyltransferase-like_protein_[Sonneratia_alba]	84.85	7e-61	AT5G13640	ATPDAT	phospholipid:diacylglycerol acyltransferase [Source:TAIR_LOCUS;Acc:AT5G13640]	ko00561 Glycerolipid metabolism; ;	GO:0008374|GO:0006629|	PF02450 (Lecithin:cholesterol acyltransferase);
		PDAT-2	ER	Unigene014031	2.64	3.51	1.99	1.62	3.8	3.77	4.92	1.82	4.58	1.66											Triacylglycerol Biosynthesis	Phospholipid : Diacylglycerol Acyltransferase		Unigene014031	1	1369	gi|365811839|gb|AEW99982.1|_phospholipid:diacylglycerol_acyltransferase_[Ricinus_communis]	81.44	0	AT5G13640	ATPDAT	phospholipid:diacylglycerol acyltransferase [Source:TAIR_LOCUS;Acc:AT5G13640]	ko00561 Glycerolipid metabolism; ;	GO:0008374|GO:0006629|	PF02450 (Lecithin:cholesterol acyltransferase);	SSF53474;SSF53474;
		PDAT-3	ER	Unigene061701	0.98	0.86	1.69	0.87	0.14	0.77	1.01	2.2	1.12	0.88											Triacylglycerol Biosynthesis	Phospholipid : Diacylglycerol Acyltransferase		Unigene061701	1	2722	gi|462397740|gb|EMJ03408.1|_hypothetical_protein_PRUPE_ppa002500mg_[Prunus_persica]	82.37	0	AT5G13640	ATPDAT	phospholipid:diacylglycerol acyltransferase [Source:TAIR_LOCUS;Acc:AT5G13640]	ko00561 Glycerolipid metabolism; ;	GO:0008374|GO:0006629|	PF02450 (Lecithin:cholesterol acyltransferase);	SSF53474;SSF53474;SSF53474;SSF53474;
	DGAT2		ER	Unigene008639	24.81	43.8	68.75	49.12	99.84	30.64	38.36	88.52	36.21	49.68				1.02316		1.18548	-1.26652				Triacylglycerol Biosynthesis	Monoacylglycerol Acyltransferase		Unigene008639	1	1501	gi|462397765|gb|EMJ03433.1|_hypothetical_protein_PRUPE_ppa008682mg_[Prunus_persica]	78.85	2e-170	AT3G51520	DGAT2	diacylglycerol acyltransferase family [Source:TAIR_LOCUS;Acc:AT3G51520]	ko04975 Fat digestion and absorption; ;	GO:0016747|	PF03982 (Diacylglycerol acyltransferase);
	DGAT1	DGAT1-1	ER	Unigene039199	0.99	1.52	2.06	1.55	1.01	0.78	1.18	0.36	0.66	0.32										Embryo Defective	Triacylglycerol Biosynthesis	Acyl-CoA : Diacylglycerol Acyltransferase		Unigene039199	1	2631	gi|462399158|gb|EMJ04826.1|_hypothetical_protein_PRUPE_ppa003936mg_[Prunus_persica]	76.15	0	AT2G19450	TAG1	membrane bound O-acyl transferase (MBOAT) family protein [Source:TAIR_LOCUS;Acc:AT2G19450]	ko00561 Glycerolipid metabolism; ko00830 Retinol metabolism; ko01100 Metabolic pathways; ko04975 Fat digestion and absorption; ;		PF03062 (MBOAT, membrane-bound O-acyltransferase family);									response to abscisic acid stimulus
		DGAT1-2	ER	Unigene039200	0.03	0.11	0.18	0.32	0	0	0	0	0	0										Embryo Defective	Triacylglycerol Biosynthesis	Acyl-CoA : Diacylglycerol Acyltransferase		Unigene039200	1	2494	gi|462399158|gb|EMJ04826.1|_hypothetical_protein_PRUPE_ppa003936mg_[Prunus_persica]	67.04	2e-141	AT2G19450	TAG1	membrane bound O-acyl transferase (MBOAT) family protein [Source:TAIR_LOCUS;Acc:AT2G19450]	ko00561 Glycerolipid metabolism; ko00830 Retinol metabolism; ko01100 Metabolic pathways; ko04975 Fat digestion and absorption; ;											response to abscisic acid stimulus
		DGAT1-3	ER	Unigene072374	2.69	0.24	0	0	0	3.16	0.59	0	0.51	0										Embryo Defective	Triacylglycerol Biosynthesis	Acyl-CoA : Diacylglycerol Acyltransferase		Unigene072374	1	335	gi|351723727|ref|NP_001237289.1|_diacylglycerol_acyltransferase_[Glycine_max]	77.27	6e-51	AT2G19450	TAG1	membrane bound O-acyl transferase (MBOAT) family protein [Source:TAIR_LOCUS;Acc:AT2G19450]	ko00561 Glycerolipid metabolism; ko00830 Retinol metabolism; ko01100 Metabolic pathways; ko04975 Fat digestion and absorption; ;											response to abscisic acid stimulus
	oleosin	oleosin-1		Unigene012431	110.03	171.29	336.63	206.74	274.86	871.74	1068.74	1237.45	944.18	1612.72											Triacylglycerol Biosynthesis	Oil-Body Oleosin		Unigene012431	1	2034	gi|225455838|ref|XP_002273242.1|_PREDICTED:_oleosin_16_kDa_[Vitis_vinifera]	68.94	6e-58	AT3G18570		Oleosin family protein [Source:TAIR_LOCUS;Acc:AT3G18570]
		oleosin-2		Unigene023564	1267.55	1562.22	6884.55	6065.38	4028.08	879.29	554.08	5233.41	1370.78	2213.81		2.13976				3.23726	-1.93198				Triacylglycerol Biosynthesis	Oil-Body Oleosin		Unigene023564	1	672	gi|357378944|gb|AET74077.1|_oleosin_[Juglans_regia]	95.12	5e-26	AT4G25140	OLEO1	oleosin 1 [Source:TAIR_LOCUS;Acc:AT4G25140]
		oleosin-3		Unigene034669	13.38	34.67	95.13	112.94	255.5	0.24	0.11	0.74	0.69	2.86	1.37295	1.45595		1.1777							Triacylglycerol Biosynthesis	Oil-Body Oleosin		Unigene034669	1	1054	gi|357378944|gb|AET74077.1|_oleosin_[Juglans_regia]	92.71	4e-52	AT4G25140	OLEO1	oleosin 1 [Source:TAIR_LOCUS;Acc:AT4G25140]		GO:0012511|GO:0016021|	PF01277 (Oleosin);
		oleosin-4		Unigene034670	175.42	453.78	1473.71	1644.28	3838.27	5.18	4.66	48.71	13.39	45.3	1.37113	1.69937		1.223		3.13466	-1.78847	1.68595			Triacylglycerol Biosynthesis	Oil-Body Oleosin		Unigene034670	1	1082	gi|357378944|gb|AET74077.1|_oleosin_[Juglans_regia]	92.71	5e-52	AT4G25140	OLEO1	oleosin 1 [Source:TAIR_LOCUS;Acc:AT4G25140]
		oleosin-5		Unigene046425	9.38	21.14	198.92	206.46	452.26	3.85	3.58	87.15	9.74	65.41	1.17146	3.23353		1.13125		4.26654	-3.03697	2.62841			Triacylglycerol Biosynthesis	Oil-Body Oleosin		Unigene046425	1	2085	gi|95925785|gb|ABF57559.1|_OleI_[Camellia_oleifera]	65.16	1e-23	AT5G40420	OLEO2	oleosin 2 [Source:TAIR_LOCUS;Acc:AT5G40420]		GO:0012511|GO:0016021|	PF01277 (Oleosin);
		oleosin-6		Unigene046428	15.73	36.14	376.85	397.3	821.04	8.46	7.61	152.92	16.76	131.38	1.19956	3.38196		1.0472		4.16002	-3.11548	2.89798			Triacylglycerol Biosynthesis	Oil-Body Oleosin		Unigene046428	1	854	gi|95925785|gb|ABF57559.1|_OleI_[Camellia_oleifera]	65.16	4e-25	AT5G40420	OLEO2	oleosin 2 [Source:TAIR_LOCUS;Acc:AT5G40420]
		oleosin-7		Unigene046429	9.01	20.14	180.62	190.91	332.19	2.11	2.51	52.37	6.16	28.02	1.15958	3.16419				3.92649	-2.898	2.01902			Triacylglycerol Biosynthesis	Oil-Body Oleosin		Unigene046429	1	2071	gi|95925785|gb|ABF57559.1|_OleI_[Camellia_oleifera]	69.41	1e-18	AT5G40420	OLEO2	oleosin 2 [Source:TAIR_LOCUS;Acc:AT5G40420]
		oleosin-8		Unigene012387	224.09	338.46	3266.33	2413.44	959.73	212.77	223.67	2874.92	433.94	2474.75		3.27058		-1.33038		3.67814	-2.72514	2.50898			Triacylglycerol Biosynthesis	Oil-Body Oleosin		Unigene012387	1	472	gi|403596395|gb|AFR46653.1|_oleosin2_[Plukenetia_volubilis]	61.73	1e-13	AT5G40420	OLEO2	oleosin 2 [Source:TAIR_LOCUS;Acc:AT5G40420]
	steroleosin	steroleosin-1		Unigene055847	0.92	2.52	16.23	19.74	31.53	0.88	1.26	18.06	3.29	21.3		2.68234				3.07615	-2.1515	2.37799			Triacylglycerol Biosynthesis	Steroleosin		Unigene055847	1	3149	gi|462419113|gb|EMJ23376.1|_hypothetical_protein_PRUPE_ppa007781mg_[Prunus_persica]	66.54	1e-125	AT4G10020	AtHSD5	hydroxysteroid dehydrogenase 5 [Source:TAIR_LOCUS;Acc:AT4G10020]		GO:0006355|GO:0003700|GO:0003677|GO:0016491|GO:0008152|	PF00847 (AP2 domain);PF00106 (short chain dehydrogenase);	SSF54171;SSF51735;
		steroleosin-2		Unigene055848	1.21	2.72	19.15	21.39	41.75	0.87	1.17	17.61	2.67	22.32		2.81112				3.10031	-2.34223	2.66772			Triacylglycerol Biosynthesis	Steroleosin		Unigene055848	1	3045	gi|462419113|gb|EMJ23376.1|_hypothetical_protein_PRUPE_ppa007781mg_[Prunus_persica]	67.31	1e-155	AT4G10020	AtHSD5	hydroxysteroid dehydrogenase 5 [Source:TAIR_LOCUS;Acc:AT4G10020]		GO:0016491|GO:0008152|	PF00106 (short chain dehydrogenase);	SSF51735;
		steroleosin-3		Unigene055849	1.29	3.22	21.88	23.89	55.39	1	1.7	22.57	3.65	31.41		2.76067		1.21288		3.12592	-2.34165	2.80114			Triacylglycerol Biosynthesis	Steroleosin		Unigene055849	1	3177	gi|462419113|gb|EMJ23376.1|_hypothetical_protein_PRUPE_ppa007781mg_[Prunus_persica]	77.84	0	AT4G10020	AtHSD5	hydroxysteroid dehydrogenase 5 [Source:TAIR_LOCUS;Acc:AT4G10020]		GO:0016491|GO:0008152|	PF00106 (short chain dehydrogenase);	SSF51735;
		steroleosin-4		Unigene055850	4.96	4.36	32.98	31.59	36.71	1.41	1.54	11.27	1.3	22.11		2.91632				2.27223	-2.41543	3.32881			Triacylglycerol Biosynthesis	Steroleosin		Unigene055850	1	834	gi|255574255|ref|XP_002528042.1|_Corticosteroid_11-beta-dehydrogenase,_putative_[Ricinus_communis]	78.4	1e-61	AT4G10020	AtHSD5	hydroxysteroid dehydrogenase 5 [Source:TAIR_LOCUS;Acc:AT4G10020]		GO:0016491|GO:0008152|	PF00106 (short chain dehydrogenase);	SSF51735;
		steroleosin-5		Unigene055851	1.28	2.44	17.43	19.22	40.44	0.8	1.59	20.42	3.13	26.54		2.83155		1.07278		3.04793	-2.37474	2.73731			Triacylglycerol Biosynthesis	Steroleosin		Unigene055851	1	3281	gi|462419113|gb|EMJ23376.1|_hypothetical_protein_PRUPE_ppa007781mg_[Prunus_persica]	81.5	4e-157	AT4G10020	AtHSD5	hydroxysteroid dehydrogenase 5 [Source:TAIR_LOCUS;Acc:AT4G10020]		GO:0016491|GO:0008152|	PF00106 (short chain dehydrogenase);	SSF51735;
	caleosin	caleosin-1		Unigene052622	1.25	3.87	10.57	6.92	2.83	1.71	1.29	0.84	1.57	2.51		1.44721									Triacylglycerol Biosynthesis	Caleosin		Unigene052622	1	2028	gi|224108295|ref|XP_002314792.1|_predicted_protein_[Populus_trichocarpa]	75.16	1e-73	AT1G70670	PXG4	Caleosin-related family protein [Source:TAIR_LOCUS;Acc:AT1G70670]			PF05042 (Caleosin related protein);
		caleosin-2		Unigene052623	1.03	2.97	7.37	4.29	3.11	1.25	1.15	1.45	2.13	2.61											Triacylglycerol Biosynthesis	Caleosin		Unigene052623	1	2136	gi|224108295|ref|XP_002314792.1|_predicted_protein_[Populus_trichocarpa]	72.59	1e-95	AT1G70670	PXG4	Caleosin-related family protein [Source:TAIR_LOCUS;Acc:AT1G70670]			PF05042 (Caleosin related protein);	SSF47473;
		caleosin-3		Unigene052625	1.27	2.84	6.55	4.47	2.12	2.89	1.51	1.09	2.77	4.67											Triacylglycerol Biosynthesis	Caleosin		Unigene052625	1	2000	gi|224108295|ref|XP_002314792.1|_predicted_protein_[Populus_trichocarpa]	72.59	5e-96	AT1G70670	PXG4	Caleosin-related family protein [Source:TAIR_LOCUS;Acc:AT1G70670]			PF05042 (Caleosin related protein);	SSF47473;
		caleosin-4		Unigene023573	45.89	162.46	1115.23	1244.75	5669.51	19.27	28.57	633.06	65.44	821.71	1.82361	2.77911		2.18736		4.42241	-3.2545	3.63026			Triacylglycerol Biosynthesis	Caleosin		Unigene023573	1	2246	gi|157781823|gb|ABV72237.1|_caleosin_[Ficus_pumila_var._awkeotsang]	81.59	2e-139	AT4G26740	ATS1	seed gene 1 [Source:TAIR_LOCUS;Acc:AT4G26740]			PF05042 (Caleosin related protein);									response to abscisic acid stimulus
	LEC2	LEC2-1		Unigene047228	1.17	0.11	0	0	0	2.35	1.19	0	0.76	0										Embryo Defective	Triacylglycerol Biosynthesis	Transcription factor that contains a B3 domain	B3	Unigene047228	1	1435	gi|255536785|ref|XP_002509459.1|_hypothetical_protein_RCOM_1674130_[Ricinus_communis]	56.34	6e-70	AT1G28300	LEC2	AP2/B3-like transcriptional factor family protein [Source:TAIR_LOCUS;Acc:AT1G28300]		GO:0003677|GO:0006355|	PF02362 (B3 DNA binding domain);	SSF101936;			regulation of auxin metabolic process|positive regulation of auxin biosynthetic process|positive regulation of auxin metabolic process|regulation of auxin biosynthetic process
		LEC2-2		Unigene047229	0.51	0.05	0	0	0	0.5	0	0	0.17	0										Embryo Defective	Triacylglycerol Biosynthesis	Transcription factor that contains a B3 domain	B3	Unigene047229	1	1597	gi|255536785|ref|XP_002509459.1|_hypothetical_protein_RCOM_1674130_[Ricinus_communis]	56.34	2e-69	AT1G28300	LEC2	AP2/B3-like transcriptional factor family protein [Source:TAIR_LOCUS;Acc:AT1G28300]		GO:0003677|GO:0006355|	PF02362 (B3 DNA binding domain);PF13456 (Reverse transcriptase-like);	SSF101936;			regulation of auxin metabolic process|positive regulation of auxin biosynthetic process|positive regulation of auxin metabolic process|regulation of auxin biosynthetic process
	FUS3	FUS3-1		Unigene034014	1.1	1.37	1.35	1.36	0.19	1.25	1.15	1.24	1.19	0.83										Embryo Defective	Triacylglycerol Biosynthesis	Transcriptional factor with high similarity to the B3 region of the VP1/ABI3-like proteins	B3	Unigene034014	1	2097	gi|462413011|gb|EMJ18060.1|_hypothetical_protein_PRUPE_ppa021307mg_[Prunus_persica]	65.33	3e-66	AT3G26790	FUS3	AP2/B3-like transcriptional factor family protein [Source:TAIR_LOCUS;Acc:AT3G26790]							response to auxin stimulus	regulation of gibberellin biosynthetic process|negative regulation of gibberellin biosynthetic process				regulation of abscisic acid biosynthetic process|positive regulation of abscisic acid biosynthetic process
		FUS3-2		Unigene034013	2.92	3.91	4.34	3.45	0.22	3.39	3.53	3.92	3.09	1.27										Embryo Defective	Triacylglycerol Biosynthesis	Transcriptional factor with high similarity to the B3 region of the VP1/ABI3-like proteins	B3	Unigene034013	1	2198	gi|462413011|gb|EMJ18060.1|_hypothetical_protein_PRUPE_ppa021307mg_[Prunus_persica]	64.04	8e-104	AT3G26790	FUS3	AP2/B3-like transcriptional factor family protein [Source:TAIR_LOCUS;Acc:AT3G26790]		GO:0003677|GO:0006355|	PF02362 (B3 DNA binding domain);	SSF101936;			response to auxin stimulus	regulation of gibberellin biosynthetic process|negative regulation of gibberellin biosynthetic process				regulation of abscisic acid biosynthetic process|positive regulation of abscisic acid biosynthetic process
	HSI2	HSI2-1		Unigene053881	2.77	2.45	3.23	3.96	1.77	6.02	6.16	6.75	5.96	6.11											Triacylglycerol Biosynthesis	a member of a novel family of B3 domain proteins	B3	Unigene053881	1	2441	gi|462408669|gb|EMJ14003.1|_hypothetical_protein_PRUPE_ppa001220mg_[Prunus_persica]	70.05	0	AT2G30470	HSI2	high-level expression of sugar-inducible gene 2 [Source:TAIR_LOCUS;Acc:AT2G30470]		GO:0008270|GO:0003677|GO:0006355|	PF07496 (CW-type Zinc Finger);PF02362 (B3 DNA binding domain);	SSF101936;								response to abscisic acid stimulus
		HSI2-2		Unigene058203	2.39	1.69	2.14	3.23	0.24	1.11	1.25	1.82	1.4	0.47											Triacylglycerol Biosynthesis	a member of a novel family of B3 domain proteins	B3	Unigene058203	1	2224	gi|462403741|gb|EMJ09298.1|_hypothetical_protein_PRUPE_ppa001229mg_[Prunus_persica]	63.59	0	AT2G30470	HSI2	high-level expression of sugar-inducible gene 2 [Source:TAIR_LOCUS;Acc:AT2G30470]		GO:0008270|GO:0003677|GO:0006355|	PF07496 (CW-type Zinc Finger);PF02362 (B3 DNA binding domain);	SSF101936;								response to abscisic acid stimulus
		HSI2-3		Unigene058204	1.99	2.42	5.77	6.63	1.08	0.84	0.84	2.38	1.2	1.45											Triacylglycerol Biosynthesis	a member of a novel family of B3 domain proteins	B3	Unigene058204	1	3680	gi|462403741|gb|EMJ09298.1|_hypothetical_protein_PRUPE_ppa001229mg_[Prunus_persica]	64.62	0	AT2G30470	HSI2	high-level expression of sugar-inducible gene 2 [Source:TAIR_LOCUS;Acc:AT2G30470]		GO:0003677|GO:0006355|GO:0008270|	PF02362 (B3 DNA binding domain);PF07496 (CW-type Zinc Finger);	SSF101936;								response to abscisic acid stimulus
		HSI2-4		Unigene058205	5.33	2.57	2.25	3.87	0.53	2.08	3.1	4.17	3.16	1.83											Triacylglycerol Biosynthesis	a member of a novel family of B3 domain proteins	B3	Unigene058205	1	975	gi|224126953|ref|XP_002319970.1|_predicted_protein_[Populus_trichocarpa]	66.21	1e-134	AT2G30470	HSI2	high-level expression of sugar-inducible gene 2 [Source:TAIR_LOCUS;Acc:AT2G30470]		GO:0008270|GO:0003677|GO:0006355|	PF07496 (CW-type Zinc Finger);PF02362 (B3 DNA binding domain);	SSF101936;								response to abscisic acid stimulus
		HSI2-5		Unigene058206	1.95	2.5	5.63	6.91	1.28	0.88	0.79	2.81	1.14	1.68											Triacylglycerol Biosynthesis	a member of a novel family of B3 domain proteins	B3	Unigene058206	1	3621	gi|255565913|ref|XP_002523945.1|_transcription_factor,_putative_[Ricinus_communis]	63.48	0	AT2G30470	HSI2	high-level expression of sugar-inducible gene 2 [Source:TAIR_LOCUS;Acc:AT2G30470]		GO:0003677|GO:0006355|	PF02362 (B3 DNA binding domain);	SSF101936;								response to abscisic acid stimulus
		HSI2-6		Unigene058207	4.89	3.68	3.56	5.48	0.26	1.55	2.51	4.75	2.71	2.99											Triacylglycerol Biosynthesis	a member of a novel family of B3 domain proteins	B3	Unigene058207	1	2686	gi|462403741|gb|EMJ09298.1|_hypothetical_protein_PRUPE_ppa001229mg_[Prunus_persica]	61.36	0	AT2G30470	HSI2	high-level expression of sugar-inducible gene 2 [Source:TAIR_LOCUS;Acc:AT2G30470]		GO:0008270|GO:0003677|GO:0006355|	PF07496 (CW-type Zinc Finger);PF02362 (B3 DNA binding domain);	SSF101936;								response to abscisic acid stimulus
		HSI2-7		Unigene058209	1.42	2.63	5.99	6.46	1.37	1.31	1.26	4.69	1.24	2.37											Triacylglycerol Biosynthesis	a member of a novel family of B3 domain proteins	B3	Unigene058209	1	975	gi|356537702|ref|XP_003537364.1|_PREDICTED:_B3_domain-containing_transcription_repressor_VAL1-like_[Glycine_max]	68.94	3e-136	AT2G30470	HSI2	high-level expression of sugar-inducible gene 2 [Source:TAIR_LOCUS;Acc:AT2G30470]		GO:0008270|GO:0003677|GO:0006355|	PF07496 (CW-type Zinc Finger);PF02362 (B3 DNA binding domain);	SSF101936;								response to abscisic acid stimulus
		HSI2-8		Unigene058210	2.13	2.25	4.42	5.06	0.73	0.93	1.17	2.58	1.63	1.69											Triacylglycerol Biosynthesis	a member of a novel family of B3 domain proteins	B3	Unigene058210	1	3576	gi|255565913|ref|XP_002523945.1|_transcription_factor,_putative_[Ricinus_communis]	63.65	0	AT2G30470	HSI2	high-level expression of sugar-inducible gene 2 [Source:TAIR_LOCUS;Acc:AT2G30470]		GO:0008270|GO:0003677|GO:0006355|	PF07496 (CW-type Zinc Finger);PF02362 (B3 DNA binding domain);	SSF101936;								response to abscisic acid stimulus
		HSI2-9		Unigene058208	24.7	21.44	14.85	24.06	2.11	7.35	8.7	10.58	6.95	8.33				-3.5051							Triacylglycerol Biosynthesis	a member of a novel family of B3 domain proteins	B3	Unigene058208	1	602	gi|462403741|gb|EMJ09298.1|_hypothetical_protein_PRUPE_ppa001229mg_[Prunus_persica]	52.27	2e-52	AT2G30470	HSI2	high-level expression of sugar-inducible gene 2 [Source:TAIR_LOCUS;Acc:AT2G30470]												response to abscisic acid stimulus
	HSL1	HSL1-1		Unigene032720	0.4	1.23	4.06	2.16	1.29	0.31	0.2	0.13	0.4	0.54											Triacylglycerol Biosynthesis	a member of a novel family of B3 domain proteins	B3	Unigene032720	1	1026	gi|449497229|ref|XP_004160347.1|_PREDICTED:_B3_domain-containing_transcription_repressor_VAL2-like_[Cucumis_sativus]	72.97	4e-10	AT4G32010	HSL1	HSI2-like 1 [Source:TAIR_LOCUS;Acc:AT4G32010]
		HSL1-2		Unigene032721	0.68	0.84	2.5	2.48	0.24	0.18	0.39	0.25	0.52	0.37											Triacylglycerol Biosynthesis	a member of a novel family of B3 domain proteins	B3	Unigene032721	1	1391	gi|225439689|ref|XP_002267484.1|_PREDICTED:_B3_domain-containing_protein_Os07g0679700-like_[Vitis_vinifera]	67.61	4e-155	AT4G32010	HSL1	HSI2-like 1 [Source:TAIR_LOCUS;Acc:AT4G32010]
		HSL1-3		Unigene032722	0.2	0.42	1.36	0.7	0.18	0.19	0.13	0.05	0.18	0.39											Triacylglycerol Biosynthesis	a member of a novel family of B3 domain proteins	B3	Unigene032722	1	1570	gi|225439689|ref|XP_002267484.1|_PREDICTED:_B3_domain-containing_protein_Os07g0679700-like_[Vitis_vinifera]	67.61	3e-154	AT4G32010	HSL1	HSI2-like 1 [Source:TAIR_LOCUS;Acc:AT4G32010]
		HSL1-4		Unigene032723	0.18	0.42	0.68	0.82	0.08	0.22	0.13	0.16	0.02	0.05											Triacylglycerol Biosynthesis	a member of a novel family of B3 domain proteins	B3	Unigene032723	1	1982	gi|224140599|ref|XP_002323669.1|_predicted_protein_[Populus_trichocarpa]	75.95	0	AT4G32010	HSL1	HSI2-like 1 [Source:TAIR_LOCUS;Acc:AT4G32010]		GO:0003677|GO:0006355|GO:0008270|	PF02362 (B3 DNA binding domain);PF07496 (CW-type Zinc Finger);	SSF101936;
		HSL1-5		Unigene032724	0.48	0.75	1.53	1.31	0.34	0.28	1.03	0.77	0.29	1.81											Triacylglycerol Biosynthesis	a member of a novel family of B3 domain proteins	B3	Unigene032724	1	1970	gi|224140599|ref|XP_002323669.1|_predicted_protein_[Populus_trichocarpa]	76.48	0	AT4G32010	HSL1	HSI2-like 1 [Source:TAIR_LOCUS;Acc:AT4G32010]		GO:0008270|GO:0003677|GO:0006355|	PF07496 (CW-type Zinc Finger);PF02362 (B3 DNA binding domain);	SSF101936;
		HSL1-6		Unigene053879	0.34	0.28	0.45	0.53	0.39	0.33	0.4	0.76	0.2	0.86											Triacylglycerol Biosynthesis	a member of a novel family of B3 domain proteins	B3	Unigene053879	1	3398	gi|462408669|gb|EMJ14003.1|_hypothetical_protein_PRUPE_ppa001220mg_[Prunus_persica]	75	0	AT4G32010	HSL1	HSI2-like 1 [Source:TAIR_LOCUS;Acc:AT4G32010]		GO:0003677|GO:0006355|	PF02362 (B3 DNA binding domain);	SSF101936;
		HSL1-7		Unigene053882	0.58	0.44	0.7	0.82	0.43	0.95	0.91	2.15	0.8	1.94											Triacylglycerol Biosynthesis	a member of a novel family of B3 domain proteins	B3	Unigene053882	1	3300	gi|462408669|gb|EMJ14003.1|_hypothetical_protein_PRUPE_ppa001220mg_[Prunus_persica]	75.34	0	AT4G32010	HSL1	HSI2-like 1 [Source:TAIR_LOCUS;Acc:AT4G32010]		GO:0003677|GO:0006355|GO:0008270|	PF02362 (B3 DNA binding domain);PF07496 (CW-type Zinc Finger);	SSF101936;
		HSL1-8		Unigene058202	1.97	2.77	6.29	6.92	0.99	0.95	0.74	2.57	1.12	1.43											Triacylglycerol Biosynthesis	a member of a novel family of B3 domain proteins	B3	Unigene058202	1	3756	gi|255565913|ref|XP_002523945.1|_transcription_factor,_putative_[Ricinus_communis]	60.27	0	AT4G32010	HSL1	HSI2-like 1 [Source:TAIR_LOCUS;Acc:AT4G32010]		GO:0003677|GO:0006355|	PF02362 (B3 DNA binding domain);	SSF101936;
		HSL1-9		Unigene049295	0.18	0.28	0.05	0.01	0.23	0.46	0.42	0.21	0.32	0.26														Unigene049295	1	3760	gi|255553619|ref|XP_002517850.1|_Receptor_protein_kinase_CLAVATA1_precursor,_putative_[Ricinus_communis]	69.44	0	AT1G28440	HSL1	HAESA-like 1 [Source:TAIR_LOCUS;Acc:AT1G28440]		GO:0004672|GO:0006468|GO:0005524|GO:0005515|GO:0016772|	PF00069 (Protein kinase domain);PF13855 (Leucine rich repeat);PF08263 (Leucine rich repeat N-terminal domain);PF13516 (Leucine Rich repeat);PF13516 (Leucine Rich repeat);PF00560 (Leucine Rich Repeat);PF12799 (Leucine Rich repeats (2 copies));PF12799 (Leucine Rich repeats (2 copies));	SSF52058;SSF52047;SSF52047;SSF56112;
		HSL1-10		Unigene049296	0.07	0.24	0.06	0	0.17	0.38	0.3	0	0.23	0.85														Unigene049296	1	3675	gi|255553619|ref|XP_002517850.1|_Receptor_protein_kinase_CLAVATA1_precursor,_putative_[Ricinus_communis]	69.44	0	AT1G28440	HSL1	HAESA-like 1 [Source:TAIR_LOCUS;Acc:AT1G28440]		GO:0004672|GO:0006468|GO:0005524|GO:0005515|GO:0005515|GO:0016772|	PF00069 (Protein kinase domain);PF00560 (Leucine Rich Repeat);PF00560 (Leucine Rich Repeat);PF13516 (Leucine Rich repeat);PF13516 (Leucine Rich repeat);PF12799 (Leucine Rich repeats (2 copies));PF12799 (Leucine Rich repeats (2 copies));PF08263 (Leucine rich repeat N-terminal domain);	SSF52058;SSF52047;SSF56112;
		HSL1-11		Unigene052718	3.66	3.59	0.72	0.32	0.28	15.48	11.25	4.37	11.59	2.52						-1.18979	1.22928	-1.83863						Unigene052718	1	3967	gi|462409559|gb|EMJ14893.1|_hypothetical_protein_PRUPE_ppa000813mg_[Prunus_persica]	79.22	0	AT1G28440	HSL1	HAESA-like 1 [Source:TAIR_LOCUS;Acc:AT1G28440]		GO:0016772|GO:0004672|GO:0006468|GO:0005524|GO:0005515|GO:0005515|GO:0005515|	PF08263 (Leucine rich repeat N-terminal domain);PF00069 (Protein kinase domain);PF13516 (Leucine Rich repeat);PF00560 (Leucine Rich Repeat);PF00560 (Leucine Rich Repeat);PF00560 (Leucine Rich Repeat);PF12799 (Leucine Rich repeats (2 copies));	SSF56112;SSF52058;SSF52047;
		HSL1-12		Unigene052719	2.52	3.36	2.77	2.61	1.97	10.48	6.64	3.04	5.48	3.02														Unigene052719	1	4209	gi|462409559|gb|EMJ14893.1|_hypothetical_protein_PRUPE_ppa000813mg_[Prunus_persica]	79.02	0	AT1G28440	HSL1	HAESA-like 1 [Source:TAIR_LOCUS;Acc:AT1G28440]		GO:0016772|GO:0004672|GO:0006468|GO:0005524|GO:0005515|GO:0005515|GO:0005515|	PF08263 (Leucine rich repeat N-terminal domain);PF00069 (Protein kinase domain);PF00560 (Leucine Rich Repeat);PF00560 (Leucine Rich Repeat);PF00560 (Leucine Rich Repeat);PF13516 (Leucine Rich repeat);PF12799 (Leucine Rich repeats (2 copies));	SSF56112;SSF52058;SSF52058;
	PKL			Unigene009832	19.85	21.15	17.51	21.95	6.53	35.96	37.08	46.21	33.98	34.79				-1.74752							Triacylglycerol Biosynthesis	a SWI/SWF nuclear-localized chromatin remodeling factor of the CHD3 group		Unigene009832	1	5588	gi|359475843|ref|XP_002282918.2|_PREDICTED:_CHD3-type_chromatin-remodeling_factor_PICKLE-like_[Vitis_vinifera]	80.66	0	AT2G25170	PKL	chromatin remodeling factor CHD3 (PICKLE) [Source:TAIR_LOCUS;Acc:AT2G25170]		GO:0005524|GO:0003677|GO:0005515|GO:0005524|GO:0004386|GO:0003676|	PF00176 (SNF2 family N-terminal domain);PF06461 (Domain of Unknown Function (DUF1086));PF00385 (Chromo (CHRromatin Organisation MOdifier) domain);PF00385 (Chromo (CHRromatin Organisation MOdifier) domain);PF06465 (Domain of Unknown Function (DUF1087));PF00628 (PHD-finger);PF00271 (Helicase conserved C-terminal domain);	SSF54160;SSF54160;SSF52540;SSF52540;			response to auxin stimulus	response to gibberellin stimulus				regulation of abscisic acid mediated signaling pathway|negative regulation of abscisic acid mediated signaling pathway
	WRI1	WRI1-1		Unigene080455	0	0	0.38	0.43	0.76	0	0	0	0	0										Embryo Defective	Triacylglycerol Biosynthesis	AP2/EREBP Transcription Factors ( or is it AP2/ERWEBP)	ERF	Unigene080455	1	759	gi|462423260|gb|EMJ27523.1|_hypothetical_protein_PRUPE_ppa022243mg_[Prunus_persica]	44.98	1e-37	AT3G54320	WRI1	Integrase-type DNA-binding superfamily protein [Source:TAIR_LOCUS;Acc:AT3G54320]
		WRI1-2		Unigene058155	24.46	21.93	35.01	26.5	2.8	31.62	34.43	77.7	35.51	37.84				-3.23789		1.15139	-1.10807			Embryo Defective	Triacylglycerol Biosynthesis	AP2/EREBP Transcription Factors ( or is it AP2/ERWEBP)	ERF	Unigene058155	1	1699	gi|255568665|ref|XP_002525305.1|_DNA_binding_protein,_putative_[Ricinus_communis]	64.57	3e-120	AT3G54320	WRI1	Integrase-type DNA-binding superfamily protein [Source:TAIR_LOCUS;Acc:AT3G54320]		GO:0003677|GO:0003677|GO:0006355|GO:0003700|GO:0006355|GO:0003700|	PF00847 (AP2 domain);PF00847 (AP2 domain);	SSF54171;SSF54171;
[truncated: 39 more columns]
