# Supplementary material for: The mechanism of high contents of oil and oleic acid revealed by transcriptomic and lipidomic analysis during embryogenesis in Carya cathayensis Sarg
Source: BMC Genomics. 2016 Feb 16;17:113. doi: 10.1186/s12864-016-2434-7 (PMC4755018; doi:10.1186/s12864-016-2434-7)
Supplement: Additional file 2: — Potential genes related with lipid synthesis via co-expression network. (XLSX 24 kb) [file 12864_2016_2434_MOESM2_ESM.xlsx]

## Sheet: Sheet1
Potential genes related with lipid synthesis via co-expression network
ID	Best match in NR database	similarity	E-value	Arabidopsis_homology	Arabidopsis_genename	Arabidopsis_description	KEGGpathway	GO	Pfam	Genefamily	Function in root hair development	ROS faimily	Auxin_response	Gibberellin_responce	polyamine	ethylene	cytokinin	abscisic acid	starch	protein	reactive oxygen species	calcium ion	copper	zinc	iron	magnesium	potassium	sulfur	nitrogen	Phosphorus_transferring(PHO_gene_family)	phosphorus	cold	salt	oxidative	salinity	Cell wall gene Family	Cell Wall Stage	long-term response of photosynthetic light acclimation	oxygenic photosynthesis	photosystemI-II	Calvin-Benson-Bassham cycle	Ion_Channel_Gene_Family	ABA_transporter_Family	Lipid_Metabolism_Gene_Families	Plant_Defensins_Gene_Family	PRGDB-R-Genes_Class	ABA_Function_category(mutant or transgenic study)	Auxin_Function_category(mutant or transgenic study)	Brassinosteroid_Function_category(mutant or transgenic study)
Unigene041424	gi|225451593|ref|XP_002275711.1|_PREDICTED:_transcription_factor_ICE1_isoform_1_[Vitis_vinifera]	58.21	1e-07
Unigene013012	gi|255542572|ref|XP_002512349.1|_chloroplast-targeted_copper_chaperone,_putative_[Ricinus_communis]	57.5	6e-07
Unigene011669	gi|449439517|ref|XP_004137532.1|_PREDICTED:_GEM-like_protein_4-like_isoform_1_[Cucumis_sativus]	60	4e-06
Unigene066520	gi|225465369|ref|XP_002276380.1|_PREDICTED:_protein_ETHYLENE_INSENSITIVE_3-like_[Vitis_vinifera]	62.67	2e-16
Unigene014057	gi|225461447|ref|XP_002284956.1|_PREDICTED:_metallothionein-like_protein-like_isoform_1_[Vitis_vinifera]	73.53	8e-09
Unigene006943	gi|30085833|gb|AAP20795.1|_glutamine_synthetase_[Medicago_truncatula]	100	6e-06
Unigene008858	gi|20137323|sp|P93092.1|ACP1_CASGL_RecName:_Full=Acyl_carrier_protein_1,_chloroplastic;_Short=ACP_1;_Flags:_Precursor	79.41	7e-08
Unigene053287	gi|356497611|ref|XP_003517653.1|_PREDICTED:_protein_NSP-INTERACTING_KINASE_3-like_[Glycine_max]	70	3e-07
Unigene041053	gi|113205226|gb|ABI34306.1|_Polyprotein,_putative_[Solanum_demissum]	66.67	6e-18
Unigene026336	gi|255542910|ref|XP_002512518.1|_kelch_repeat_protein,_putative_[Ricinus_communis]	61.46	4e-28
Unigene049177	gi|18700633|gb|AAL78659.1|AF405557_1_reverse_transcriptase_[Fagus_sylvatica]	60.29	4e-22
Unigene012619	gi|449436168|ref|XP_004135866.1|_PREDICTED:_F-box/LRR-repeat_protein_14-like_[Cucumis_sativus]	81.58	1e-11
Unigene029199	gi|225469216|ref|XP_002264407.1|_PREDICTED:_transcription_factor_bHLH93-like_[Vitis_vinifera]	62.67	5e-24
Unigene068241	gi|373882306|gb|AEY78528.1|_polyphenol_oxidase_[Canarium_album]	69.14	0					GO:0004097|GO:0055114|GO:0004097|GO:0055114|GO:0016491|GO:0008152|	PF12143 (Protein of unknown function (DUF_B2219));PF12142 (Polyphenol oxidase middle domain);PF00264 (Common central domain of tyrosinase);	SSF48056;
Unigene069534	gi|255553769|ref|XP_002517925.1|_rnf5,_putative_[Ricinus_communis]	46.94	1e-19
Unigene019996	gi|356535865|ref|XP_003536463.1|_PREDICTED:_protein_NLP6-like_[Glycine_max]	43.02	1e-09
Unigene010673	gi|1794252|gb|AAB41308.1|_albumin_seed_storage_protein_precursor_[Juglans_regia]	71.62	2e-24
Unigene023563	gi|357378944|gb|AET74077.1|_oleosin_[Juglans_regia]	96.55	3e-12
Unigene009218	gi|4539485|emb|CAA79329.1|_BP8_[Betula_pendula]	63.01	4e-13
Unigene066123	gi|353685443|gb|AER13140.1|_DHN2_[Corylus_mandshurica]	56.94	2e-16
Unigene009019	gi|151515283|gb|ABS12344.1|_dehydrin_[Populus_glandulosa]	56.9	7e-38					GO:0009415|GO:0006950|GO:0009415|GO:0006950|	PF00257 (Dehydrin);PF00257 (Dehydrin);
Unigene022838	gi|22218270|gb|AAM94614.1|_ascorbate_oxidase_precursor_[Glycine_max]	71.88	6e-06
Unigene012386	gi|49617323|gb|AAO67349.2|_oleosin_[Corylus_avellana]	72.46	1e-09
Unigene031276	gi|449465053|ref|XP_004150243.1|_PREDICTED:_probable_sugar_phosphate/phosphate_translocator_At3g11320-like_[Cucumis_sativus]	91.67	5e-06
Unigene015717	gi|68271836|gb|AAY89231.1|_hexose_transporter_1_[Juglans_regia]	86.67	5e-11
Unigene032291	gi|225435211|ref|XP_002284874.1|_PREDICTED:_phosphatidylinositol_transfer_protein_1-like_[Vitis_vinifera]	69.01	4e-29
Unigene065941	gi|255557799|ref|XP_002519929.1|_heat-shock_protein,_putative_[Ricinus_communis]	72.22	4e-07
[truncated: 10 more columns]
